# Supplementary material for: LncRNA LUCRC Regulates Colorectal Cancer Cell Growth and Tumorigenesis by Targeting Endoplasmic Reticulum Stress Response
Source: Front Genet. 2020 Jan 31;10:1409. doi: 10.3389/fgene.2019.01409 (PMC7005251; doi:10.3389/fgene.2019.01409)
Supplement: Supplementary file 2 [file Table_1.xlsx]

## Sheet: Sheet2
Name	Sequence		Table S1. Sequence information for all qPCR primers used in this study. Sequence information of qPCR primers designed to detect the expression of mRNA or lncRNA as indicated was shown. F: forward; R: reverse.
MYC	F: 5’-ATTCTCTGCTCTCCTCGACG-3’
	R: 5’-TGCGTAGTTGTGCTGATGTG-3’
CCND1	F: 5’-GCATGTTCGTGGCCTCTAAG-3’
	R: 5’-CGTGTTTGCGGATGATCTGT-3’
FAM83H-AS1	F: 5’-CCGAGCGAGGATATTGAG-3’
	R: 5’-AACACCAACATCAGAGACC-3’
MNX1-AS1	F: 5’-CCCGCATTTTCAGATTCAC-3’
	R: 5’-GCTCTCAGCCTCGCCATA-3’
RNASEH1-AS1	F: 5’-CAAAAGCGACGCGTACATTG-3’
	R: 5’-TTTTAAGCCCTGCGTGCATT-3’
LOC105370333	F: 5’-CCGTACCTTCCCAGCATCG-3’
	R: 5’-GGGCATTTGTCTGGAACTTCG-3’
OLMALINC	F: 5’-CCGAGATTCTTTGTGGGCTC-3’
	R: 5’-CAGCACCAAATGTCACATGC-3’
SNHG8	F: 5’-TCTGTGTCATGTGGCCATCT-3’
	R: 5’-ACGATAAGTCCATTGCCGGA-3’
LUCRC	F: 5’-TCTGGCTGGACTAAAGGCAA-3’
	R: 5’-CCCTCAACGTGTCTTCGCT-3’
VPS9D1-AS1	F: 5’-GCTTCAGGCGTGTTTTCCC-3’
	R: 5’-CCCAGAGGCCTTTTCCGTT-3’
LOC101927811	F: 5’-AAGCCGTGATCCCAACCTTA-3’
	R: 5’-TGGCACCTGACATATATTTGCA-3’
GAS5	F: 5’-GAGCAAGCCTAACTCAAGCC-3’
	R: 5’-ACACAGTGTAGTCAAGCCGA-3’
MALAT1	F: 5’-TGCTGTGTGCCAATGTTTCG-3’
	R: 5’-AATCCCCTAGGGAAGGGGTC-3’
BIP	F: 5’-CGGGCAAAGATGTCAGGAAAG-3’
	R: 5’-TTCTGGACGGGCTTCATAGTAGAC-3’
