# Supplementary material for: LncRNA LUCRC Regulates Colorectal Cancer Cell Growth and Tumorigenesis by Targeting Endoplasmic Reticulum Stress Response
Source: Front Genet. 2020 Jan 31;10:1409. doi: 10.3389/fgene.2019.01409 (PMC7005251; doi:10.3389/fgene.2019.01409)
Supplement: Supplementary file 4 [file Table_3.xlsx]

## Sheet: DEGs affected by LUCRC
Gene name	Class	FPKM (siCTL (Re1))	FPKM (siLUCRC (Re1))	FPKM (siCTL (Re2))	FPKM (siLUCRC (Re2))	log2(Fold Change)	p value	q value
A4GALT	misc_RNA,mRNA	9.2529	5.96616	9.22203	5.90435	-0.832297	0.00027446	0.00123205
AADACP1	misc_RNA	3.77995	2.01706	4.15498	2.05768	-0.941407	0.003991	0.0130633
AAK1	mRNA	6.40166	4.12817	6.55545	3.9919	-0.585211	4.73222e-17	9.83905e-16
AARS	mRNA	172.006	71.2697	183.144	73.9858	-1.30936	2.92106e-196	1.30619e-193
AATK	mRNA	1.56683	0.80367	1.74367	1.06368	-1.29227	0.00371561	0.012275
ABCB6	mRNA	14.11	5.26198	13.5534	6.37865	-1.24531	1.07244e-13	1.71268e-12
ABHD16A	misc_RNA,mRNA	14.2741	9.71258	16.2763	11.1076	-0.607575	0.000593092	0.00244415
ABTB2	mRNA	10.4442	7.39967	10.5069	7.09192	-0.670259	2.41642e-06	1.64038e-05
ACBD3	mRNA	27.4184	12.6601	27.4965	11.9543	-1.00231	3.46053e-25	1.16432e-23
ACD	mRNA	19.1828	12.3885	21.695	13.3018	-0.731126	1.82479e-05	0.000104439
ACOT8	mRNA	10.5109	6.66273	13.3258	9.1365	-0.61865	0.0132777	0.0368953
ACTG1	misc_RNA,mRNA	8443.14	3119.61	9035	3231.7	-1.51083	0	0
ACTN4	mRNA	397.112	248.554	429.58	257.297	-0.847953	2.22686e-162	7.52896e-160
ADAM20	mRNA	2.14915	0.782232	1.65295	0.601744	-1.1993	0.000959485	0.00373711
ADAM20P1	misc_RNA	0.937926	0.367145	1.30081	0.281938	-1.66624	0.000152092	0.000726998
ADAMTS16	misc_RNA,mRNA	1.03275	0.447384	0.985896	0.446404	-1.16663	2.63723e-05	0.000145995
ADAP1	mRNA	19.9314	11.6793	23.7438	16.8904	-0.777774	3.40976e-07	2.65356e-06
ADAT3	mRNA	22.9199	13.7533	23.5527	14.6231	-1.06768	7.96845e-06	4.89622e-05
ADGRE5	mRNA	40.8454	19.0977	40.9143	20.2601	-1.09221	4.20281e-31	1.87329e-29
ADGRG1	mRNA	32.2047	17.2466	32.8242	18.8456	-0.947181	4.64911e-25	1.55292e-23
ADM	mRNA	157.173	109.844	164.061	112.107	-0.619787	4.34365e-17	9.06802e-16
ADM2	mRNA	4.80723	2.98791	4.83773	2.64001	-0.957744	9.89374e-07	7.10607e-06
AEN	mRNA	38.9069	22.7688	37.6871	23.2371	-0.729884	3.23392e-15	5.85996e-14
AFAP1L1	mRNA	2.84343	2.156	3.19932	2.4991	-0.611115	0.0127069	0.0356203
AGAP2-AS1	lncRNA	13.9825	10.5525	16.4983	11.2604	-0.721313	0.00272177	0.00932277
AGAP3	mRNA	30.81	26.474	35.0653	25.043	-0.638624	6.67359e-09	6.53776e-08
AGFG2	mRNA	6.70117	3.33416	6.52606	3.82213	-1.03145	6.05776e-09	5.97245e-08
AGRN	mRNA	15.2082	11.0933	15.3353	11.5501	-0.725638	9.25976e-13	1.36262e-11
AHDC1	mRNA	16.2757	10.926	15.7729	12.1876	-0.726951	5.56135e-13	8.36132e-12
AHNAK	mRNA	94.708	50.2499	101.109	47.8075	-1.0159	0	0
AHNAK2	mRNA	20.8011	11.1116	22.1097	11.229	-1.09644	7.54874e-102	1.80415e-99
AIP	mRNA	59.1652	37.7182	68.9176	42.2683	-0.718393	5.36919e-09	5.3315e-08
AKNA	mRNA	6.56815	4.08477	6.67078	4.19319	-0.970149	5.07315e-12	6.97658e-11
ALDOC	mRNA	159.935	79.9398	175.09	86.9642	-1.06424	6.06408e-60	7.43897e-58
ALG12	mRNA	12.3237	8.82854	13.9445	8.32017	-0.738078	4.04957e-05	0.000216906
ALPG	mRNA	1.30896	0.087872	1.46447	0.10621	-3.40986	3.77833e-05	0.000204033
ALPK3	mRNA	0.775666	0.297028	0.68828	0.317451	-1.28939	3.40895e-05	0.000185459
ALPP	mRNA	0.505509	0.162964	0.961058	0.21176	-2.18722	0.00534211	0.0168915
ALS2CL	misc_RNA,mRNA	1.94136	0.759809	2.21297	0.900845	-1.43141	2.21497e-07	1.7707e-06
ANGPTL4	misc_RNA,mRNA	72.6957	21.4776	83.7061	23.2719	-1.96216	1.02178e-72	1.53956e-70
ANKRD37	mRNA	35.5143	17.7735	28.9169	17.6572	-0.679422	0.000710582	0.00287007
ANKS1A	mRNA	10.9352	6.67789	10.4012	6.77174	-0.657279	5.7593e-09	5.6944e-08
ANKS3	misc_RNA,mRNA	4.57213	2.67137	4.26925	2.88402	-0.723841	0.003426	0.0114216
ANO8	mRNA	9.48736	7.48118	10.3948	7.453	-0.81551	1.95295e-07	1.57168e-06
ANXA2P2	misc_RNA	22.7434	11.243	9.87995	6.45036	-0.725106	0.0044011	0.0142642
ANXA3	mRNA	160.692	92.0838	156.284	90.7892	-0.612652	1.92963e-23	5.93093e-22
AP3D1	mRNA	63.3343	43.9445	67.94	43.1922	-0.771746	3.97041e-43	2.95902e-41
APLP1	mRNA	21.3664	15.8905	20.5085	14.8654	-0.617687	1.65107e-05	9.52442e-05
ARC	mRNA	12.0078	7.30136	12.689	7.07065	-1.09759	1.38331e-08	1.30092e-07
ARFGAP1	misc_RNA,mRNA	27.9209	17.0306	29.0122	18.1955	-0.848988	1.03678e-14	1.79648e-13
ARFGAP3	mRNA	19.2947	10.1378	20.0334	12.3085	-0.743581	1.10952e-09	1.20252e-08
ARFGEF3	mRNA	5.98154	2.72366	6.28957	2.71264	-1.02221	2.63231e-25	8.92153e-24
ARFIP2	mRNA	27.9943	17.3127	27.5236	16.6724	-0.734924	4.73427e-17	9.83905e-16
ARG2	mRNA	14.4596	7.93368	12.3033	7.16044	-1.13269	2.06268e-07	1.65468e-06
ARHGAP23	mRNA	24.4216	13.8718	25.7649	15.1168	-1.00205	1.00898e-29	4.15029e-28
ARHGAP39	mRNA	11.4635	7.79169	13.5224	10.1875	-0.673142	1.03669e-06	7.42664e-06
ARHGAP45	mRNA	13.0806	7.04046	14.6857	8.02453	-1.2511	5.91846e-19	1.37423e-17
ARHGEF17	mRNA	8.17402	6.0435	8.59025	6.14044	-0.681019	1.29632e-08	1.22576e-07
ARHGEF18	mRNA	18.2458	9.1255	20.8921	10.6906	-1.13626	1.27822e-27	4.80181e-26
ARHGEF2	mRNA	33.4639	16.3227	34.0355	15.9796	-1.18513	2.18677e-46	1.85969e-44
ARHGEF34P	misc_RNA	4.15278	2.95003	3.98314	2.63453	-0.587543	0.00223002	0.00783786
ARID3A	mRNA	11.9028	7.65438	13.1873	8.82173	-0.856595	7.03524e-08	6.04978e-07
ARID3B	mRNA	5.07002	2.74791	5.08282	3.28905	-0.972052	4.90302e-07	3.72823e-06
ARL14EPL	mRNA	7.33398	3.31048	8.81972	4.73161	-0.977731	0.00210794	0.00748085
ARRDC2	mRNA	12.4875	9.47591	12.8568	8.48457	-0.615958	0.000593679	0.00244564
ARTN	mRNA	18.2476	11.6496	15.6321	8.7457	-1.03421	7.11303e-07	5.25031e-06
ASNS	mRNA	189.002	81.8942	190.534	83.1589	-0.827792	0.012236	0.0344536
ASPSCR1	misc_RNA,mRNA	13.3587	12.4037	18.1196	11.8965	-0.60079	0.00262699	0.0090383
ASS1	mRNA	37.4555	20.4109	40.1858	21.568	-1.01179	8.13247e-16	1.53169e-14
ATF3	mRNA	30.2906	16.1673	29.286	15.7239	-0.882517	1.23983e-12	1.80341e-11
ATF5	mRNA	30.2223	17.6669	30.6454	19.4719	-0.909763	6.7956e-09	6.64329e-08
ATF6	mRNA	18.6357	10.6747	19.6544	10.6657	-0.63914	4.20809e-17	8.79827e-16
ATG12	misc_RNA,mRNA	24.8079	13.4215	23.1286	13.7407	-0.648242	9.72874e-17	1.98032e-15
ATG13	misc_RNA,mRNA	19.8087	10.0841	19.9577	11.3863	-0.865107	2.69878e-21	7.23608e-20
ATG2A	mRNA	4.92063	3.50976	5.58043	3.50982	-0.712017	1.19274e-05	7.07477e-05
ATP13A1	mRNA	22.4929	18.7842	25.909	20.2633	-0.595895	2.76755e-10	3.18108e-09
ATP2C2	mRNA	4.5344	3.1654	5.33622	2.81622	-0.717251	0.00153126	0.00565246
ATP2C2-AS1	lncRNA	2.45639	0.897253	2.71496	0.93866	-1.14627	0.000223193	0.00102481
ATP6V1E2	mRNA	2.40243	1.27744	2.14475	1.6573	-0.817957	0.00611922	0.0190232
ATP8B2	mRNA	16.2353	11.4593	17.3342	11.8798	-0.648263	1.51387e-10	1.79976e-09
ATXN7L2	mRNA	4.01189	2.91961	4.33062	3.11035	-0.695933	0.00793397	0.023826
ATXN7L3	mRNA	30.8616	20.8849	32.4666	22.3495	-0.602952	1.38405e-11	1.82896e-10
AVPI1	mRNA	28.3149	13.4078	27.8336	12.6374	-1.23618	1.41102e-11	1.86281e-10
AXIN1	misc_RNA,mRNA	9.75073	7.07161	11.5775	7.80724	-0.794881	2.55401e-07	2.02654e-06
AXL	mRNA	45.3649	22.3105	48.3647	23.8812	-1.02213	2.33902e-54	2.43786e-52
B3GALT5	mRNA	4.06579	2.22843	4.14796	2.00784	-0.805018	0.000382143	0.0016585
B3GALT5-AS1	lncRNA	0.787417	0.387327	0.779672	0.665344	-1.42725	0.00946796	0.0277488
B3GNT3	mRNA	10.2016	6.57858	10.7952	5.32063	-0.890438	3.05247e-06	2.03723e-05
B4GALNT4	mRNA	7.00978	5.43365	7.45184	5.44899	-0.655005	0.00182769	0.00661325
BAIAP2	mRNA	39.835	28.5157	48.7405	30.1976	-0.762525	4.07144e-17	8.52542e-16
BAIAP2L1	mRNA	33.4422	20.5392	33.4101	21.2059	-0.649275	1.85127e-15	3.39898e-14
BAZ1B	mRNA	31.3252	9.23114	31.606	9.33462	-1.64003	5.53719e-118	1.39557e-115
BCAM	mRNA	16.2458	11.5675	16.1936	12.4363	-0.727347	2.26799e-07	1.81099e-06
BCAR1	mRNA	27.0431	16.5213	30.9913	20.7729	-0.917707	5.0205e-22	1.40311e-20
BCAR3	mRNA	24.2382	11.5432	27.5526	12.4959	-1.08184	1.08074e-24	3.56695e-23
BCKDHA	mRNA	28.6696	18.9981	33.2527	19.086	-0.735292	4.02147e-07	3.1056e-06
BCL3	mRNA	23.7875	15.6808	26.1284	15.0474	-0.900577	4.47706e-08	3.91799e-07
BCOR	mRNA	7.49459	5.47109	8.40017	5.46851	-0.619588	1.58902e-07	1.29723e-06
BEGAIN	mRNA	5.51134	3.44182	5.71919	2.60926	-1.00346	0.000754579	0.00302749
BET1L	mRNA	26.9483	17.9328	29.5148	18.4681	-0.668022	3.76347e-09	3.81354e-08
BHLHA15	mRNA	8.83954	2.65464	10.985	3.56941	-2.51323	5.98566e-11	7.42157e-10
BHLHE40	mRNA	129	66.282	130.327	67.2499	-0.974492	1.67248e-75	2.67164e-73
BICDL2	mRNA	4.55461	3.46394	5.5132	3.12841	-0.95023	0.00150339	0.00556475
BIN1	mRNA	15.828	11.3638	17.6394	13.0449	-0.721481	3.28552e-07	2.5673e-06
BMF	mRNA	1.50688	0.773834	1.52753	0.557936	-1.25103	0.000726434	0.00292642
BMP8A	mRNA	2.89083	2.22171	2.5356	1.77929	-0.688657	0.00859931	0.0255473
BNIP3	mRNA	229.788	86.2549	230.786	90.2081	-1.21244	1.73737e-96	4.01391e-94
BNIP3L	mRNA	113.969	58.9526	114.594	55.3145	-0.747165	3.21112e-49	3.0076e-47
BRSK1	mRNA	7.15759	4.21937	8.54435	4.60336	-0.994514	2.71024e-07	2.14314e-06
BTBD2	mRNA	81.7994	63.1497	88.5652	70.0787	-0.586288	4.41775e-15	7.92223e-14
BTG1	mRNA	21.0023	11.7574	20.0867	11.7842	-0.588668	1.77079e-09	1.861e-08
BUD31	mRNA	65.3649	40.1714	68.5829	38.1922	-0.693512	1.66886e-09	1.76728e-08
C16orf58	mRNA	30.0577	19.6706	32.0861	20.6462	-0.755671	4.60835e-13	6.98917e-12
C19orf24	mRNA	60.3334	40.7719	73.3761	39.033	-0.84491	1.62252e-07	1.32302e-06
C1orf116	mRNA	1.87504	1.20685	2.28749	1.16491	-0.772315	0.0033456	0.0112021
C1orf122	mRNA	45.324	31.9431	46.1828	33.1278	-0.679588	0.000145729	0.000699478
C2CD2L	mRNA	5.88751	4.03196	7.50988	4.97429	-0.760879	0.000198197	0.000920715
C3orf35	misc_RNA,mRNA	3.05261	1.10199	0.992336	1.33677	-0.715788	0.0109282	0.0313183
C6orf132	mRNA	5.84744	3.19864	6.42364	3.61588	-0.961757	1.65377e-11	2.16066e-10
C7orf26	mRNA	14.6124	10.3195	14.774	11.1202	-0.611284	0.000662717	0.00269322
C8orf58	mRNA	15.5484	9.51212	14.4018	10.1353	-0.791076	1.3118e-05	7.73138e-05
CA5BP1	misc_RNA	5.06954	1.68889	4.2387	2.36711	-0.776968	0.00367434	0.0121531
CACNA1H	mRNA	12.8686	9.02986	13.1398	10.2607	-0.730135	1.58651e-12	2.28609e-11
CACNB1	mRNA	2.66382	2.12011	3.57551	2.85699	-0.618482	0.00654379	0.020122
CALR	mRNA	912.787	441.516	953.569	447.761	-1.07844	5.26915e-289	5.61854e-286
CAMKK1	mRNA	3.8324	2.09528	4.04404	2.66503	-0.809798	0.00117184	0.00446511
CAPN15	mRNA	11.6653	9.34982	13.3103	9.11321	-0.66642	3.81909e-06	2.51139e-05
CARS	misc_RNA,mRNA	56.303	28.24	61.2792	29.1205	-1.01528	2.40724e-41	1.66846e-39
CASC10	lncRNA	6.13853	4.04802	6.7812	3.9979	-0.739801	0.016861	0.0451559
CAVIN1	mRNA	69.2513	39.4714	73.0643	41.7065	-0.911833	1.94418e-42	1.40366e-40
CAVIN3	mRNA	50.2093	30.2942	52.9653	30.3453	-1.02166	1.90787e-08	1.75494e-07
CBARP	mRNA	4.58582	2.87345	4.34103	3.14909	-1.14993	2.724e-06	1.83301e-05
CBX4	mRNA	82.5107	40.8809	79.9584	40.7569	-1.22111	1.40491e-50	1.3812e-48
CCDC102A	mRNA	6.98394	4.18541	6.0974	3.35523	-1.00169	0.00049275	0.00208247
CCDC124	mRNA	149.012	100.56	141.609	104.722	-0.5977	7.18633e-09	6.99066e-08
CCDC130	mRNA	13.4892	11.251	13.3361	9.92311	-0.611128	0.00107575	0.00414108
CCDC149	mRNA	2.51336	1.10997	2.18728	1.17388	-0.965525	0.000485273	0.00205588
CCDC71	mRNA	24.9373	15.8118	22.782	18.4616	-0.60152	0.000313662	0.0013878
CCDC9	mRNA	10.9401	8.8593	15.0072	11.325	-0.657903	0.000124062	0.000604988
CCND1	mRNA	337.133	170.485	342.847	175.472	-0.917575	5.27417e-182	2.08887e-179
CCNO	misc_RNA,mRNA	10.7761	7.28854	11.2156	9.63208	-0.690982	0.0184609	0.0488649
CD55	misc_RNA,mRNA	22.335	8.54415	22.5088	8.54913	-1.25762	3.13217e-25	1.05898e-23
CD59	mRNA	15.0588	9.03239	15.0684	8.81432	-0.649212	4.58943e-14	7.53776e-13
CD68	mRNA	6.12005	1.96984	5.42865	1.96481	-1.39482	6.27632e-06	3.96005e-05
CD79B	mRNA	2.2496	0.447116	2.63693	0.296752	-2.82611	0.000955534	0.00372381
CD9	mRNA	181.081	109.216	176.712	110.487	-0.653939	5.25901e-18	1.15899e-16
CDA	mRNA	56.9289	17.7452	59.288	19.751	-1.59265	5.56689e-20	1.38543e-18
CDC34	mRNA	64.6233	47.5083	75.9404	53.5875	-0.600491	1.81897e-08	1.68321e-07
CDC42EP1	mRNA	135.5	85.1819	142.078	91.5909	-0.836896	1.73894e-43	1.30298e-41
CDCP1	mRNA	142.443	61.5857	143.485	65.0899	-1.18915	2.20384e-226	1.52748e-223
CDH1	mRNA	36.5144	19.5999	36.8964	20.2184	-0.843694	5.22069e-33	2.55722e-31
CDH3	mRNA	69.5276	48.5183	68.7989	49.3659	-0.605853	1.65753e-23	5.1173e-22
CDK10	misc_RNA,mRNA	20.8426	13.9701	21.9851	13.3263	-0.907512	2.24979e-10	2.61632e-09
CDK2AP2	misc_RNA,mRNA	95.5584	35.2695	105.361	40.2832	-1.56575	1.42483e-38	8.73937e-37
CDK9	mRNA	30.8505	21.6447	32.2807	19.716	-0.687413	3.11954e-09	3.19373e-08
CDKN1A	mRNA	361.433	131.064	395.377	141.152	-1.52349	3.45189e-271	2.81471e-268
CDKN1C	mRNA	18.5274	7.04012	20.263	7.43925	-1.48262	1.19649e-09	1.28771e-08
CEBPB	mRNA	144.237	72.191	155.525	76.9685	-1.22827	1.0302e-45	8.55124e-44
CEBPD	mRNA	23.3859	11.449	21.8749	12.4746	-1.18389	2.57603e-05	0.000142882
CEBPG	mRNA	37.6008	18.8288	38.3527	17.7753	-0.862803	1.08647e-24	3.57736e-23
CEP170B	mRNA	20.6591	16.158	22.5904	18.5572	-0.597033	1.96941e-12	2.81677e-11
CEP295NL	mRNA	1.67136	0.668099	2.28732	0.754417	-1.22244	0.00116969	0.00445815
CFAP410	mRNA	5.97493	4.60437	7.73881	5.79601	-0.783417	0.00239314	0.00832466
CHAC1	mRNA	38.2118	18.6537	42.2109	18.5492	-1.17103	1.89094e-14	3.21229e-13
CHMP6	mRNA	18.7505	14.4525	23.7655	15.7083	-0.704423	9.73589e-05	0.000485638
CHP1	mRNA	67.635	38.4892	67.1455	34.8699	-0.8222	1.41047e-33	7.10979e-32
CHPF	mRNA	178.107	142.77	211.703	151.692	-0.626819	3.47523e-32	1.64978e-30
CHST12	mRNA	13.2261	7.65667	14.6969	7.94013	-0.942493	2.02924e-07	1.6288e-06
CHST7	mRNA	12.8793	9.37713	17.1973	10.3263	-0.732714	0.000790141	0.00315522
CILP2	mRNA	5.2384	3.70871	5.46736	4.07133	-0.745117	0.00211116	0.00748655
CLASRP	misc_RNA,mRNA	13.1365	9.43428	14.313	9.06549	-0.68484	0.000125238	0.000610211
CLBA1	mRNA	5.63825	3.1876	6.41289	3.05386	-0.903416	0.000457626	0.00195008
CLCF1	mRNA	7.16672	4.68067	8.82407	5.86779	-0.760802	0.00189871	0.00684168
CLCN6	misc_RNA,mRNA	4.67086	2.5276	5.00552	2.90487	-0.786061	1.06919e-05	6.40777e-05
CLDN3	mRNA	51.2947	35.2824	55.5364	37.1833	-0.651324	5.16858e-05	0.000271698
CLDN9	mRNA	1.23199	0.4604	1.41793	0.460693	-2.11747	0.0100461	0.0291643
CLIC3	mRNA	24.5962	7.91045	29.2879	10.7039	-1.68184	1.70899e-08	1.58674e-07
CLIP2	mRNA	23.6661	13.027	24.7344	13.431	-1.08707	4.13186e-31	1.85359e-29
CLIP4	misc_RNA,mRNA	20.5257	11.3418	20.6782	11.1238	-0.740825	5.4948e-14	8.95052e-13
CLK3	mRNA	29.7255	17.9051	33.2983	21.391	-0.725904	1.0943e-10	1.32021e-09
CMIP	mRNA	27.6511	19.9386	27.442	17.5592	-0.654369	9.41427e-14	1.50868e-12
CNKSR1	mRNA	10.4247	7.81783	11.3752	7.62716	-0.60829	0.00047191	0.0020054
CNOT3	mRNA	28.8789	18.0542	30.4403	18.5251	-0.8823	1.25444e-17	2.70016e-16
CNPY3	misc_RNA,mRNA	52.6605	37.5785	50.89	35.6789	-0.695838	2.96426e-06	1.98313e-05
CNTD2	mRNA	5.26042	1.98938	5.63864	1.91123	-1.93462	2.33093e-08	2.12295e-07
COL27A1	mRNA	1.93248	1.50095	2.04678	1.39804	-0.647868	0.00107902	0.00415138
COPE	mRNA	189.802	120.316	211.437	117.803	-0.916529	2.93755e-32	1.40415e-30
COPG1	mRNA	127.145	74.1555	129.949	75.9327	-0.820294	2.32175e-54	2.43786e-52
CORIN	mRNA	2.31236	1.98475	2.70177	1.28908	-0.755587	0.00184638	0.00667284
CORO1B	mRNA	75.9496	56.225	87.2978	65.5433	-0.585385	4.62514e-12	6.37313e-11
COX19	mRNA	4.23555	2.74341	4.26716	2.68634	-0.717205	0.000216459	0.00099653
CPA4	mRNA	7.8655	1.39264	6.33355	1.30623	-2.30906	6.90346e-20	1.70581e-18
CPNE1	misc_RNA,mRNA	92.7143	65.7334	105.67	67.4606	-0.602809	1.20575e-16	2.42425e-15
CPTP	mRNA	16.3843	9.3629	16.4787	11.1955	-0.879942	1.57333e-05	9.12152e-05
CRB3	mRNA	33.3158	20.7661	32.9062	22.8003	-0.694151	0.000795947	0.00317509
CREB3	mRNA	24.475	9.39433	25.1061	12.2852	-1.15764	2.26559e-12	3.21121e-11
CREB3L2	mRNA	39.2103	13.4964	47.1282	14.8835	-1.25081	6.55514e-78	1.09479e-75
CRELD2	misc_RNA,mRNA	49.6363	19.7115	54.668	20.7603	-1.40294	1.7572e-21	4.77614e-20
CRIM1	mRNA	35.5129	17.2098	35.9685	17.1473	-0.894488	6.71225e-39	4.22318e-37
CROCCP3	misc_RNA	1.22738	0.68952	1.06812	0.895043	-0.814053	0.00128337	0.00483427
CRTC1	mRNA	6.56183	4.80171	6.87196	4.96837	-0.64495	3.0784e-06	2.05355e-05
CRY2	mRNA	6.22441	4.5208	7.29574	4.29394	-0.742738	4.04602e-05	0.000216799
CST6	mRNA	108.562	70.2882	110.639	78.0243	-0.61397	0.00018745	0.000875481
CTBP2	mRNA	64.4398	33.8113	70.7634	34.4219	-0.871	3.31813e-44	2.54121e-42
CTSD	mRNA	97.4059	71.4436	106.489	76.2117	-0.617729	2.75261e-17	5.82545e-16
CTU1	mRNA	12.3492	8.4599	11.2443	7.5941	-0.771171	0.00194447	0.00698026
CXXC5	mRNA	30.6698	21.2906	33.5066	22.3334	-0.619215	1.18977e-07	9.89949e-07
CYB561	mRNA	41.6898	29.8106	43.321	29.511	-0.6141	5.81664e-12	7.95955e-11
CYHR1	mRNA	12.2747	10.1317	14.075	9.14764	-0.811757	2.066e-05	0.000117421
CYP4F11	mRNA	14.9843	4.38219	13.0288	4.6947	-1.41537	5.26582e-23	1.55972e-21
CYP4F12	misc_RNA,mRNA	0.675171	0.287814	1.33919	0.172495	-2.2346	0.00104874	0.00405175
CYP4F3	mRNA	2.02645	0.82757	2.43966	0.34372	-1.94059	5.46362e-11	6.80473e-10
CYSRT1	mRNA	10.489	2.8539	5.8656	4.08197	-1.51373	0.00620644	0.0192555
CYTH3	mRNA	9.92142	6.06471	9.88146	7.24463	-0.612773	2.18728e-05	0.000123503
CYTH4	mRNA	1.82987	0.838594	1.96071	0.893997	-1.38632	0.000517515	0.00217519
DAP	mRNA	78.4817	42.7574	86.0062	44.8531	-0.864497	2.122e-29	8.5509e-28
DAPK3	mRNA	39.6723	25.022	43.1782	20.6444	-1.09955	1.17943e-18	2.68902e-17
DBP	mRNA	48.4298	28.3361	45.9858	29.3567	-0.909214	9.86688e-13	1.44888e-11
DCP1B	misc_RNA,mRNA	10.2487	6.67136	12.5039	7.28298	-0.691754	4.01755e-05	0.000215607
DCTN4	mRNA	47.3877	27.4742	47.0148	25.5084	-0.669238	1.01748e-23	3.1624e-22
DDIT3	mRNA	173.117	54.6175	176.806	63.366	-1.37311	9.14166e-45	7.41062e-43
DDIT4	mRNA	634.507	414.072	664.63	424.368	-0.68613	1.71202e-74	2.60791e-72
DDOST	mRNA	238.534	157.083	251.329	169.919	-0.611792	2.7324e-36	1.50304e-34
DDR2	mRNA	0.597326	0.195696	0.546955	0.231184	-1.10677	0.00394093	0.0129178
DDX41	mRNA	61.6753	41.5296	66.3353	47.3302	-0.653106	5.74652e-16	1.09121e-14
DDX49	misc_RNA,mRNA	34.6853	22.1251	33.6571	21.7037	-0.763334	2.99524e-08	2.69786e-07
DEDD2	misc_RNA,mRNA	23.3489	16.5308	28.3626	17.9742	-0.716894	8.20407e-06	5.02318e-05
DEGS2	mRNA	2.49832	0.586897	3.05437	1.6453	-1.46024	0.00702835	0.0214314
DENND1A	misc_RNA,mRNA	22.2399	13.488	27.3491	14.9393	-0.646254	1.14795e-07	9.56307e-07
DENND4B	mRNA	7.60626	4.53886	8.10082	5.17688	-0.750453	1.27104e-08	1.20349e-07
DERL2	misc_RNA,mRNA	17.5827	7.99767	17.0225	8.19169	-0.835663	7.7925e-15	1.35703e-13
DES	mRNA	2.39111	0.940429	2.13516	0.68561	-1.54769	0.000945428	0.0036917
DGAT2	mRNA	2.09778	1.48894	2.24203	0.926242	-1.12928	0.00824901	0.0246227
DHRS3	mRNA	26.2729	19.5993	28.8436	21.7186	-0.642844	7.66874e-08	6.53234e-07
DLG4	misc_RNA,mRNA	8.65466	4.91604	9.45404	5.39823	-0.931294	1.90227e-08	1.75212e-07
DLG5	mRNA	25.1776	13.0413	26.1221	13.7197	-1.00739	3.23155e-46	2.73145e-44
DLGAP4	mRNA	23.6868	18.3313	25.9953	18.6085	-0.594996	3.03462e-09	3.11138e-08
DLL1	mRNA	2.7921	1.60721	2.2294	1.67351	-0.787372	0.0139196	0.0384064
DMAP1	mRNA	17.0863	11.5442	15.9486	10.0854	-0.603274	0.00132391	0.00497075
DNAH1	mRNA	0.71383	0.685148	1.04755	0.618689	-0.602741	0.00420333	0.0136905
DNAJB11	mRNA	98.8425	44.493	98.1509	40.3576	-1.00494	4.09138e-32	1.93566e-30
DNAJB2	mRNA	22.2941	13.7775	23.109	14.0888	-0.657189	7.4687e-06	4.62193e-05
DNAJB9	mRNA	33.0505	12.0603	27.8744	12.0128	-1.06554	7.65911e-18	1.67267e-16
DNAJC1	mRNA	17.1653	11.6388	20.0319	10.9507	-0.619724	9.13463e-05	0.000458285
DNAJC3	mRNA	40.4995	15.7179	39.2326	14.9226	-1.16288	2.14657e-66	2.94612e-64
DNM2	mRNA	81.2645	57.1878	85.3698	61.9734	-0.622764	7.03703e-26	2.45711e-24
DNTTIP1	mRNA	52.8256	35.1638	59.0747	36.6222	-0.620952	1.15071e-07	9.58026e-07
DPCD	mRNA	63.8298	36.5778	68.7717	35.3124	-0.66038	5.08551e-06	3.25463e-05
DPH1	misc_RNA,mRNA	19.515	13.0822	20.5519	13.5955	-0.636043	0.00116916	0.00445733
DPYSL4	mRNA	5.34134	3.15465	4.86797	2.86261	-0.981108	0.000473543	0.00201172
DTX2P1-UPK3BP1-PMS2P11	misc_RNA	2.43791	1.65169	3.05294	2.65671	-0.624155	0.0134944	0.0374044
DUS3L	mRNA	28.2637	17.4043	33.7695	19.7023	-0.951369	3.32763e-12	4.64996e-11
DUSP18	mRNA	5.50241	3.77318	6.46739	2.05959	-0.918842	0.000254374	0.00115158
DUSP5	mRNA	215.858	109.611	219.766	119.108	-0.942426	5.1523e-84	9.78372e-82
DUSP8	mRNA	5.22154	3.29749	4.8103	3.86285	-0.724097	0.000803875	0.0032021
DUSP9	mRNA	16.3304	13.2489	17.2218	12.774	-0.626903	0.000346792	0.00151935
DVL1	mRNA	74.9408	42.1967	82.8632	44.8844	-1.08359	3.9318e-47	3.38526e-45
DYSF	mRNA	0.978586	0.633006	1.22948	0.773975	-0.808521	0.0132789	0.0368953
ECM1	mRNA	2.0872	1.15877	2.48956	1.01944	-1.09644	0.0115263	0.0328085
ECSIT	mRNA	21.1823	14.4091	22.4038	14.5021	-0.771784	1.01158e-05	6.09673e-05
EDEM1	mRNA	11.2322	6.40569	10.7803	5.9363	-0.702525	1.32824e-11	1.75688e-10
EEF1A2	mRNA	413.101	278.341	451.825	293.095	-0.795622	2.72265e-83	4.96597e-81
EEF1D	mRNA	287.148	186.28	295.103	202.327	-0.706674	6.59913e-38	3.92606e-36
EEF2	mRNA	1565.46	1137.65	1696.29	1212.81	-0.644847	2.21303e-200	1.13618e-197
EGFL7	misc_RNA,mRNA	52.8214	42.0071	57.088	41.3213	-0.58625	2.22287e-05	0.000125207
EHD1	mRNA	29.1206	21.6865	31.0974	22.1414	-0.676322	3.04969e-11	3.88555e-10
EHD2	mRNA	55.2308	30.0616	59.9161	32.3016	-1.03853	7.10135e-41	4.8019e-39
EIF2S1	mRNA	35.8603	21.1735	37.1487	19.4828	-0.630991	7.24958e-16	1.36912e-14
ELF3	mRNA	68.0292	23.8143	73.0804	26.7235	-1.45234	3.14342e-84	6.05195e-82
ELF4	mRNA	12.6577	7.42738	14.1826	7.43942	-0.85955	1.57432e-11	2.06225e-10
EMC1	mRNA	22.2482	11.3825	23.7123	11.7852	-0.896134	7.76349e-32	3.61133e-30
EMID1	mRNA	3.80409	2.49311	4.24408	3.69075	-0.768121	0.00213304	0.00755448
EML1	mRNA	2.1554	1.17201	2.58602	1.38853	-0.71192	0.0128044	0.0358358
EML2	misc_RNA,mRNA	26.5126	16.3845	27.8639	18.4883	-0.91691	1.12648e-14	1.94462e-13
EML2-AS1	lncRNA	3.72486	1.24498	5.36679	0.721137	-1.52629	0.00391662	0.0128441
EMP1	mRNA	39.5547	14.8166	38.0167	15.4451	-1.26772	3.09679e-34	1.57823e-32
ENDOV	misc_RNA,mRNA	11.6349	8.94315	12.2484	8.436	-0.592301	0.00336404	0.0112503
ENO1	mRNA	3177.69	2077.55	3372.35	2133.86	-0.62302	2.72149e-196	1.25751e-193
ENO2	mRNA	76.0564	46.8514	73.0589	47.0864	-0.618365	5.5818e-16	1.0643e-14
EPAS1	mRNA	11.1873	6.40019	10.0757	6.62935	-0.771448	6.79569e-09	6.64329e-08
EPHA2	mRNA	97.0399	57.6457	107.639	64.8297	-0.933105	7.38733e-69	1.07793e-66
EPS15	mRNA	20.0337	10.721	21.0154	9.62502	-0.847268	8.66732e-22	2.40293e-20
EPS8L1	mRNA	20.1408	8.0338	20.4321	9.48719	-1.52655	2.39811e-20	6.16747e-19
EPS8L2	mRNA	38.0164	28.9079	43.6919	33.3752	-0.596287	2.18452e-11	2.8248e-10
ERP44	mRNA	10.5283	5.78456	10.7663	5.66441	-0.646826	4.31356e-08	3.78447e-07
ERRFI1	mRNA	458.372	197.682	450.292	197.873	-1.02183	5.93034e-247	4.56702e-244
ESPNP	misc_RNA	1.00563	0.755337	0.828261	0.884416	-1.05219	0.000236141	0.00107642
ESRP2	mRNA	14.6281	9.24343	15.4787	10.9383	-0.651611	4.92121e-07	3.73796e-06
ESS2	misc_RNA,mRNA	4.01121	3.43362	5.48591	3.19269	-0.692655	0.000239157	0.00108838
ETS1	mRNA	9.87164	5.75182	9.43084	5.45828	-0.636536	1.39925e-06	9.84591e-06
EVA1B	misc_RNA,mRNA	49.0603	23.0389	50.3205	25.0008	-1.24409	5.07981e-09	5.0642e-08
EVI5L	mRNA	18.8457	7.94018	20.4467	9.97209	-1.36424	3.22351e-23	9.75641e-22
EXOSC5	mRNA	35.1701	23.9456	49.5532	29.8538	-0.696814	7.46754e-05	0.00038085
EZR	mRNA	1248.1	678.24	1351.83	713.161	-0.905897	0	0
F3	mRNA	20.794	7.31691	20.7287	7.28173	-1.44842	1.51143e-28	5.9521e-27
FAAP100	misc_RNA,mRNA	16.3719	12.4121	18.7035	13.6489	-0.596021	3.20083e-06	2.12907e-05
FADS3	mRNA	16.7864	11.697	17.6918	12.5819	-0.813698	6.44768e-07	4.78724e-06
FAM107B	mRNA	27.7182	15.5125	26.4676	15.0954	-0.66074	1.07201e-10	1.29445e-09
FAM129A	mRNA	8.03075	3.6516	7.80436	3.39768	-1.123	2.2689e-17	4.84614e-16
FAM160A2	mRNA	11.8924	7.38107	11.992	7.78864	-0.726833	1.32422e-06	9.35117e-06
FAM193B	mRNA	6.19854	4.53539	7.23304	5.36551	-0.586118	0.000580217	0.0024016
FAM214B	misc_RNA,mRNA	8.6381	5.99451	9.03085	6.31265	-0.696329	0.000167765	0.000793435
FAM222A	mRNA	5.15766	3.14886	4.48097	3.47679	-0.854851	0.00202512	0.00722912
FAM83E	mRNA	0.938147	0.33697	0.960777	0.214718	-2.08201	0.00389548	0.0127869
FAM83F	mRNA	15.1444	12.0647	17.4974	11.8211	-0.635389	0.000395892	0.00171335
FAM83G	mRNA	20.6411	13.416	23.9712	16.5101	-0.742463	4.05468e-15	7.29001e-14
FAM83H	mRNA	53.072	36.903	54.9947	38.5679	-0.710762	4.1084e-26	1.45654e-24
FAM98C	mRNA	20.7584	15.4196	23.4843	17.7806	-0.628113	0.00120902	0.0045816
FARSA	mRNA	88.07	62.0518	96.0563	68.2553	-0.593366	6.49599e-14	1.05442e-12
FBRS	mRNA	22.3891	17.2128	22.2473	18.4648	-0.595519	2.41736e-09	2.51007e-08
FBXL15	mRNA	9.2992	6.49772	8.7733	7.23555	-0.585672	0.00759305	0.0229363
FBXL19	mRNA	18.5756	14.7963	21.135	16.3248	-0.648007	9.34846e-10	1.02118e-08
FBXL19-AS1	lncRNA	2.60736	1.4705	2.15896	1.20108	-1.08441	0.000179223	0.000843022
FBXO27	mRNA	6.8458	4.02969	8.22773	3.66165	-0.796026	7.05773e-05	0.000361947
FBXO7	mRNA	49.7919	28.2052	50.1157	27.5446	-0.784745	4.75252e-16	9.14992e-15
FBXW11	mRNA	27.4475	15.1571	29.1057	14.7715	-0.746034	1.37002e-18	3.11842e-17
FBXW5	mRNA	60.9108	41.062	72.1728	43.0963	-0.84912	1.88034e-21	5.09087e-20
FEN1	mRNA	32.7639	17.0677	29.7373	17.8815	-0.833637	2.24081e-10	2.61026e-09
FGF18	mRNA	1.77856	1.25364	2.45848	1.18533	-1.11779	0.0093097	0.0273761
FHL2	mRNA	110.94	44.3963	111.975	46.0957	-1.14615	8.23237e-42	5.85216e-40
FHL3	mRNA	19.6351	10.5025	18.322	13.1855	-0.733178	6.26784e-05	0.000324439
FICD	mRNA	5.42667	2.12896	5.34005	2.12103	-1.3192	0.00011115	0.000548118
FKBP2	mRNA	104.563	54.5527	112.954	61.5091	-0.731854	5.47855e-06	3.48206e-05
FKBP8	mRNA	223.516	156.075	251.762	171.232	-0.710412	2.698e-38	1.62608e-36
FKBPL	mRNA	13.0744	7.50229	12.0945	6.57578	-0.818013	0.00238675	0.00830657
FLII	mRNA	55.5325	36.6626	58.6994	41.3662	-0.725355	1.91272e-30	8.1582e-29
FLNA	mRNA	270.835	143.985	304.666	156.608	-1.12962	0	0
FLNB	mRNA	62.5012	32.4162	65.8036	33.2757	-0.999768	5.89763e-123	1.603e-120
FLNC	mRNA	23.6499	16.2097	27.1426	17.479	-0.777811	9.32709e-30	3.85947e-28
FLYWCH1	mRNA	23.8786	14.9954	25.1413	17.0654	-0.887575	1.64134e-15	3.02154e-14
FNDC3B	mRNA	29.1581	12.1683	28.2376	12.7099	-1.02711	2.75775e-49	2.60054e-47
FOSL2	mRNA	33.5537	21.5769	36.186	20.4565	-0.863886	2.82182e-22	8.0156e-21
FOXD1	mRNA	63.2845	36.9683	55.2102	34.5837	-0.960951	4.56574e-16	8.80255e-15
FOXO6	mRNA	14.6706	6.75196	14.0929	6.36879	-1.49959	1.69083e-12	2.43135e-11
FSCN2	mRNA	5.36611	2.39328	5.50397	2.1677	-1.22989	0.000182772	0.0008571
FSTL3	mRNA	12.6247	7.93807	15.8152	7.99392	-0.995982	1.21833e-07	1.0125e-06
FTH1	mRNA	1681.5	1010.97	1673.55	1038.88	-0.664753	1.02659e-122	2.73667e-120
FTSJ1	mRNA	28.6311	15.8037	26.9708	15.6718	-0.782161	4.86696e-11	6.09998e-10
FURIN	mRNA	27.9762	18.4947	29.993	19.6543	-0.771588	5.67327e-16	1.07878e-14
FUT3	mRNA	0.814374	0.569293	1.73476	0.442464	-1.78366	0.00916172	0.0270086
FXYD5	misc_RNA,mRNA	112.006	67.6962	112.139	74.4515	-0.617664	1.57077e-08	1.46725e-07
FZR1	mRNA	25.2759	19.9996	26.8634	20.0505	-0.587967	9.46635e-09	9.06859e-08
G6PD	mRNA	74.2134	52.0177	81.4953	56.4123	-0.640854	5.91082e-18	1.29851e-16
GADD45A	mRNA	85.4574	53.8481	90.8338	55.1263	-0.658999	1.28618e-10	1.54097e-09
GADD45B	mRNA	30.5576	13.9519	29.7855	14.3017	-1.19614	4.21133e-12	5.83192e-11
GALE	mRNA	47.4863	29.7357	59.7851	37.3895	-0.717487	5.92882e-11	7.35768e-10
GALNS	mRNA	8.29236	5.55346	9.38273	5.69472	-0.821512	2.15327e-06	1.47766e-05
GALNT9	mRNA	1.61991	0.720777	1.7526	0.620614	-1.73158	0.000320782	0.00141659
GARS	mRNA	202.17	99.8075	191.46	93.3086	-0.883988	2.09386e-83	3.87001e-81
GAS6-AS1	lncRNA	2.97215	1.83193	2.49271	1.98235	-0.765578	0.00273765	0.00937019
GBE1	mRNA	32.769	10.7852	30.7674	10.7674	-1.09809	5.89078e-26	2.06729e-24
GCAT	mRNA	70.3592	41.3169	72.1596	47.802	-0.780449	5.52807e-13	8.32032e-12
GCC1	mRNA	19.0556	11.6007	18.2121	11.2869	-0.683328	1.19317e-09	1.28514e-08
GCNA	mRNA	0.721257	0.248726	0.721016	0.114956	-1.88104	0.00238575	0.00830519
GDF15	mRNA	1164.98	635.845	1283.97	665.164	-1.0827	1.73591e-151	5.72934e-149
GET4	mRNA	37.6437	27.8171	41.6392	29.0616	-0.616187	1.16001e-06	8.25465e-06
GGT1	mRNA	7.46581	4.75003	7.17992	5.16242	-0.818301	0.000238166	0.00108494
GJB3	mRNA	40.3709	11.491	39.013	12.7027	-1.8323	2.46718e-40	1.64423e-38
GJB4	mRNA	1.6023	0.313665	1.65501	0.433194	-2.1171	6.54585e-06	4.10954e-05
GJB5	mRNA	9.93592	4.1128	9.94183	3.99206	-1.28281	4.48324e-05	0.000238475
GLI4	mRNA	23.6528	15.8192	24.1171	18.47	-0.783298	0.000113872	0.000558956
GLIS2	mRNA	14.0218	9.33677	16.7364	10.5137	-0.830047	2.13701e-09	2.23572e-08
GMIP	mRNA	6.08443	4.59677	6.75086	5.12736	-0.627159	0.00128904	0.00485431
GMPPA	mRNA	45.4183	24.9278	52.4152	28.9789	-0.907087	8.57746e-16	1.61112e-14
GMPPB	mRNA	27.4267	11.8426	31.0516	13.9784	-1.27285	5.09643e-15	9.05801e-14
GOLGA2	mRNA	19.0658	11.8451	19.4471	12.2882	-0.792112	2.1121e-16	4.17065e-15
GOLGA3	mRNA	18.0949	10.7789	19.1449	11.4149	-0.777316	1.12401e-22	3.28713e-21
GOLGA5	mRNA	23.4142	15.5296	22.8849	13.9416	-0.585731	3.71855e-08	3.29161e-07
GOLGA8A	misc_RNA,mRNA	6.54437	4.05154	6.69239	3.79603	-0.732559	1.11797e-06	7.98008e-06
GOT1	mRNA	70.297	37.7254	66.5173	39.3818	-0.792155	4.22195e-22	1.18232e-20
GPI	mRNA	331.621	169.322	342.27	177.356	-0.943331	4.01295e-197	1.91819e-194
GPR146	mRNA	6.32231	2.63682	6.66418	2.55321	-1.34646	0.0005308	0.00222429
GPR87	mRNA	12.4585	5.64725	9.69778	5.15981	-0.853436	0.000865579	0.00341162
GPRC5A	mRNA	147.529	82.8023	154.092	78.2474	-0.907305	1.46704e-59	1.76835e-57
GPSM1	mRNA	14.9263	6.19983	16.6175	6.95319	-1.60209	8.71714e-27	3.13862e-25
GPT2	mRNA	18.4579	12.4291	19.9577	13.2896	-0.633229	6.07708e-09	5.98725e-08
GRAMD1A	mRNA	40.155	28.6536	45.5277	29.4499	-0.715296	1.39822e-13	2.21006e-12
GRB7	mRNA	15.5672	8.43977	16.8308	9.5472	-0.965834	7.38949e-08	6.32303e-07
GRIN2C	misc_RNA,mRNA	1.28732	0.745577	1.33991	0.712717	-1.40337	0.00282995	0.00965274
GRIN2D	mRNA	23.5324	18.4295	22.6156	17.5056	-0.62284	1.06584e-08	1.01684e-07
GTPBP2	mRNA	18.378	10.7022	18.3326	11.1826	-0.834851	8.21328e-12	1.10967e-10
GUK1	mRNA	151.853	101.434	164.886	110.531	-0.668075	6.00431e-13	8.98831e-12
HBEGF	mRNA	6.31367	3.91825	6.08689	3.45438	-0.651262	0.00721925	0.0219362
HCN2	mRNA	4.60433	1.96051	4.73776	1.67448	-1.69872	5.76214e-07	4.31756e-06
HDAC5	mRNA	12.8167	9.06542	15.7371	9.63168	-0.768454	8.69971e-13	1.2843e-11
HDLBP	mRNA	127.545	88.6563	130.659	90.7625	-0.598141	1.43982e-65	1.95675e-63
HELZ2	mRNA	16.1478	9.70406	18.4386	10.5754	-1.02254	2.42478e-31	1.10567e-29
HERC3	mRNA	6.30895	3.92185	6.47344	3.43471	-0.627956	3.38695e-05	0.000184334
HERPUD1	mRNA	89.3322	31.0942	90.3401	32.8991	-1.23044	3.21529e-61	4.05184e-59
HEXD	mRNA	7.35867	5.15806	7.52565	6.03281	-0.711284	0.00213691	0.00756623
HEXIM1	mRNA	46.348	28.4842	47.3885	29.8916	-0.647062	2.76206e-19	6.55612e-18
HGS	mRNA	78.6079	57.9426	90.8092	64.2604	-0.666388	2.99625e-23	9.08842e-22
HID1	mRNA	20.8792	12.8946	22.2204	15.0868	-0.781515	1.27398e-12	1.8492e-11
HIF1A-AS2	lncRNA	7.35449	4.50103	8.10306	4.5027	-0.626858	0.00106095	0.00409436
HK2	mRNA	52.3425	31.0485	51.3999	29.6927	-0.747987	2.69875e-44	2.10169e-42
HKDC1	mRNA	3.34864	0.886677	3.15633	0.654452	-1.9508	7.04094e-11	8.67569e-10
HLA-V	misc_RNA	0.225012	0	0.182703	0	-2.40649	0.00163978	0.00600545
HM13	mRNA	137.236	66.5386	145.306	67.0631	-1.00544	1.35156e-49	1.29209e-47
HMGA1	mRNA	1273.65	819.638	1379.92	879.605	-0.80173	5.89846e-208	3.14479e-205
HOOK2	mRNA	20.4153	13.8064	24.2143	15.2554	-0.784973	6.65964e-10	7.41493e-09
HOXB3	mRNA	6.02539	3.50189	5.77735	3.49083	-0.780056	9.60877e-05	0.000479816
HOXB9	mRNA	17.0811	9.73694	18.8557	10.4672	-0.919046	4.58877e-10	5.18415e-09
HOXC6	mRNA	8.10948	5.19593	8.72932	4.70177	-0.957715	0.000557171	0.00231937
HPCAL1	mRNA	108.046	62.8674	111.626	64.3498	-0.867299	5.69404e-22	1.58814e-20
HR	mRNA	16.2093	10.8106	17.0377	13.3037	-0.630473	7.63947e-10	8.43812e-09
HSF1	mRNA	64.1968	35.2939	65.5033	36.3421	-1.03783	8.37093e-31	3.61488e-29
HSH2D	misc_RNA,mRNA	8.02917	5.44573	8.07225	5.86906	-0.654879	0.000589346	0.0024314
HSP90B1	mRNA	689.74	329.019	687.014	310.087	-0.899081	4.02472e-223	2.53594e-220
HSPA13	mRNA	41.4813	17.5585	40.2633	17.0367	-0.963423	2.63131e-36	1.45901e-34
HSPA5	mRNA	1040.99	197.906	1091.66	204.04	-2.26365	0	0
HSPB1	mRNA	967.019	579.037	1078.76	610.608	-0.840379	2.35488e-63	3.10889e-61
HYAL1	misc_RNA,mRNA	4.73673	1.95597	4.43784	1.9359	-0.950412	0.00217088	0.00765912
HYI	mRNA	7.30476	3.66434	7.50386	4.06874	-0.872301	0.00618205	0.0191842
HYOU1	mRNA	163.33	60.9956	175.188	61.3075	-1.54523	0	0
IAH1	mRNA	20.5183	8.21448	17.9253	8.82569	-1.06521	1.6485e-05	9.5175e-05
ICAM5	mRNA	5.42872	4.53375	6.86634	3.9	-0.610821	0.01206	0.0340771
IER5L	mRNA	163.895	98.3655	176.257	101.701	-0.934553	7.44907e-47	6.37401e-45
IFNE	mRNA	1.48178	0.733769	1.90959	0.860496	-1.48702	0.00572985	0.0179699
IGF2BP2	misc_RNA,mRNA	53.5027	31.7829	57.8892	34.0964	-0.714891	5.15909e-35	2.75059e-33
IGFBP6	mRNA	102.768	36.7128	119.243	42.7694	-1.48845	5.90123e-31	2.56435e-29
IKBKG	mRNA	7.92614	5.31988	9.01251	7.76338	-0.608483	0.0111939	0.0319738
IL17RC	misc_RNA,mRNA	9.96711	6.08208	9.60906	5.1421	-1.03046	8.52117e-06	5.18983e-05
IL18BP	mRNA	4.21005	2.67262	3.88879	2.6633	-0.852653	0.00120764	0.00457885
IL1RAP	misc_RNA,mRNA	3.57293	1.79085	3.64658	1.87804	-0.749801	0.000528542	0.00221617
IL20RB	mRNA	3.02441	0.821762	2.94697	0.921	-1.60743	1.4673e-05	8.56772e-05
ILF3-DT	lncRNA	3.48596	2.16277	3.94605	2.70426	-0.638292	0.0175417	0.0467409
INKA2	mRNA	1.84065	1.15266	2.18706	1.02515	-1.01129	0.000168847	0.000798007
INPP5E	mRNA	10.1524	8.74951	11.2418	7.31915	-0.67921	5.00059e-05	0.000263167
INPP5J	mRNA	4.24807	3.34324	5.79052	3.65447	-0.693376	0.00263307	0.00905249
INSYN1	mRNA	0.538712	0.276961	0.790499	0.357841	-1.36926	0.00145616	0.00541888
IRF2BP2	mRNA	47.181	18.0744	46.8161	17.9911	-1.28063	1.68883e-61	2.14775e-59
IRF7	mRNA	7.49016	5.58723	8.44789	5.80571	-0.829368	0.00123433	0.00466855
IRS2	mRNA	22.2684	9.93957	21.9522	10.4924	-1.1859	4.28558e-32	2.02064e-30
ISG15	mRNA	278.878	152.394	334.942	185.547	-0.747981	4.22955e-12	5.8513e-11
ISG20	misc_RNA,mRNA	6.10535	3.05345	5.27393	2.78607	-0.85563	0.00206736	0.00736136
ITGA3	mRNA	148.787	73.2576	166.936	77.7356	-1.21772	2.05295e-193	8.89314e-191
ITGA5	mRNA	29.9364	18.0606	32.1226	18.6672	-0.84449	3.61058e-26	1.28333e-24
ITGAV	mRNA	19.4398	10.7361	18.4999	10.1807	-0.591683	2.23385e-14	3.7534e-13
ITGAX	mRNA	0.567767	0.20327	0.473655	0.0977092	-1.8011	0.00246462	0.00853738
ITGB4	mRNA	138.098	67.0693	148.618	70.2388	-1.25812	1.5701e-209	9.06862e-207
ITGB5	mRNA	31.2758	16.1261	33.9811	16.3381	-1.12299	1.58339e-44	1.26143e-42
ITPKC	mRNA	7.06654	3.84311	7.96386	5.0305	-0.915789	2.64741e-06	1.78581e-05
JAG2	mRNA	19.0082	14.5612	22.6532	16.3773	-0.609502	6.76045e-10	7.52113e-09
JDP2	mRNA	6.76114	3.4142	6.54682	3.30582	-1.08985	5.97199e-10	6.68068e-09
JUND	mRNA	341.259	191.183	330.485	211.473	-1.0237	5.01534e-58	5.79356e-56
KANK3	mRNA	8.18503	6.41196	6.91218	7.12443	-0.59813	0.00597771	0.0186628
KCNG1	mRNA	44.9676	17.7959	44.1177	23.0765	-1.38017	9.98361e-26	3.45982e-24
KCNH3	mRNA	23.5592	18.494	27.0215	19.1789	-0.714324	7.42114e-12	1.00793e-10
KCNK5	mRNA	5.21311	3.39786	5.02751	3.61758	-0.692904	0.00173184	0.00630762
KCNK6	mRNA	12.9796	6.08997	13.6432	5.36191	-1.19991	3.39593e-13	5.1844e-12
KCTD11	mRNA	8.25425	5.60871	8.73842	4.68887	-0.744814	0.00065548	0.00266984
KCTD21	mRNA	4.37475	2.0634	3.41112	1.79842	-1.14291	2.21837e-05	0.000125004
KDF1	mRNA	20.8627	14.2385	22.493	15.1009	-0.753999	5.08013e-06	3.25419e-05
KDM4B	mRNA	29.4661	16.5369	34.1627	18.4899	-1.04809	2.10053e-41	1.46319e-39
KIAA1257	mRNA	2.88985	2.5647	2.67771	1.94644	-0.597756	0.0079743	0.02393
KIAA2013	mRNA	79.3592	53.3133	80.1876	57.5471	-0.665427	4.60835e-19	1.08273e-17
KIF26A	mRNA	4.49399	3.57087	4.74708	3.41328	-0.600426	0.00221139	0.00778716
KIF3B	mRNA	20.0798	10.9137	20.3918	10.7076	-0.836364	4.10314e-23	1.23112e-21
KIFC3	misc_RNA,mRNA	19.0172	11.003	18.1722	13.3931	-0.794381	2.9399e-09	3.02098e-08
KLC3	mRNA	26.2861	14.1982	26.7507	20.3218	-0.821955	1.95509e-06	1.34699e-05
KLF15	mRNA	1.83113	0.825388	2.328	0.53627	-1.2907	0.00909041	0.0268509
KLF4	mRNA	29.3817	11.2927	32.8577	12.3871	-1.42094	1.18123e-32	5.68548e-31
KLHDC7B	mRNA	1.26981	0.206132	1.09533	0.108645	-3.89715	1.30339e-09	1.39518e-08
KLHL17	mRNA	5.36791	4.60027	4.99297	4.27352	-0.596809	0.0141683	0.038984
KLHL21	mRNA	17.8691	14.0767	19.3349	12.6009	-0.593039	1.76994e-06	1.2292e-05
KLHL22	misc_RNA,mRNA	4.93966	3.4168	5.76656	4.01884	-0.610418	0.0120572	0.0340771
KLHL29	mRNA	7.20523	4.1596	7.58434	4.42408	-0.83305	5.23201e-07	3.96101e-06
KLHL30	mRNA	1.34146	0.626297	2.0797	0.457036	-1.8448	5.63158e-05	0.000294363
KLK10	mRNA	4.04351	2.91668	4.3574	3.27417	-0.617163	0.00697194	0.0212828
KMT2B	mRNA	6.14908	4.58163	6.74131	5.17725	-0.588459	1.77343e-06	1.23043e-05
KRT15	mRNA	25.4031	10.5698	28.8581	11.4704	-1.43918	1.41668e-21	3.87338e-20
KRT18	mRNA	1247.19	537.33	1273.29	551.165	-1.27694	0	0
KRT7	mRNA	112.594	15.7774	114.373	16.0669	-2.87553	9.19185e-174	3.44371e-171
KRT8	misc_RNA,mRNA	2114.15	1157.59	2246.67	1196.83	-0.979469	0	0
KRT80	mRNA	27.8901	6.35035	30.6859	7.75431	-2.03209	1.67676e-75	2.67164e-73
KRT81	mRNA	19.9496	2.41114	20.0254	3.71256	-2.88513	5.19288e-30	2.18132e-28
KRT86	mRNA	3.21841	0.724545	4.65863	0.721186	-2.4076	2.90662e-07	2.2867e-06
KXD1	mRNA	107.693	75.8051	118.196	72.6643	-0.67201	7.18861e-16	1.35946e-14
LAMA3	misc_RNA,mRNA	3.64995	1.9528	3.72939	1.95954	-0.876544	1.30099e-06	9.19651e-06
LAMA5	mRNA	25.5271	16.6304	27.6218	19.2909	-0.875203	1.71434e-47	1.4946e-45
LAMB3	mRNA	48.6206	12.6332	53.157	13.8749	-1.93996	2.2247e-122	5.81864e-120
LAMC2	mRNA	12.8977	6.00319	13.2556	6.73948	-0.999548	3.07872e-18	6.89453e-17
LAMP3	mRNA	2.8378	1.15664	2.48342	1.12399	-1.30006	5.08503e-06	3.25463e-05
LARP1B	misc_RNA,mRNA	20.3451	12.6242	21.3032	11.4098	-0.731655	1.79687e-11	2.3432e-10
LARP6	mRNA	34.3789	25.5716	29.5782	22.5141	-0.939995	1.74351e-08	1.61771e-07
LCK	mRNA	1.23046	0.185989	1.03937	0.311071	-2.05825	0.00487077	0.0155824
LDHD	mRNA	3.84485	1.79423	4.60191	1.74491	-1.25198	0.000659917	0.00268263
LDLRAP1	mRNA	14.1408	10.8991	14.7575	11.2055	-0.61685	6.96007e-06	4.33815e-05
LFNG	mRNA	8.47078	5.48111	9.14331	6.54774	-0.659936	0.00448082	0.014482
LIMS2	mRNA	5.13215	2.22887	3.74556	3.24518	-0.928924	0.00627457	0.0194254
LIN37	mRNA	7.14502	4.39282	9.40385	3.85892	-0.797223	0.0170842	0.0456479
LINC00910	lncRNA	0.742457	0.900453	0.535457	0.605849	-0.67284	0.0107049	0.0307673
LINC01061	lncRNA	4.06773	3.33011	4.65641	3.03592	-0.62604	0.0102608	0.0297003
LINC01119	lncRNA	1.4117	0.43362	1.08988	0.310634	-2.11634	0.0123287	0.0346935
LINC01835	mRNA	3.02023	5.29345	6.42292	5.78414	-1.12254	0.00108171	0.00415939
LINC02323	lncRNA	4.45166	1.25135	3.68255	2.41455	-1.38156	0.0023199	0.00811263
LMAN1	mRNA	47.2696	26.2801	46.7454	25.9473	-0.640399	1.22569e-25	4.21601e-24
LMTK3	mRNA	6.34293	5.18549	7.02859	5.32321	-0.843406	9.01897e-07	6.53192e-06
LOC100133091	lncRNA	4.17518	3.23352	4.08573	3.03755	-0.686063	0.00728032	0.022088
LOC100288798	lncRNA	62.1174	33.262	52.903	31.4624	-0.629341	0.000185961	0.000869161
LOC100310756	lncRNA	2.27455	1.59657	1.89045	2.2554	-0.810797	0.00360841	0.0119579
LOC100335030	misc_RNA	4.21178	1.64695	3.40584	1.93963	-0.765541	0.0024452	0.00848019
LOC101927267	lncRNA	1.35647	0.649883	1.46065	0.650214	-2.20743	5.96743e-07	4.45212e-06
LOC101928841	mRNA	0.419192	0.200396	0.479211	0.195227	-1.56449	0.00490224	0.0156614
LOC101929479	misc_RNA	3.48479e-21	0	0	0	-0.7368	0.0119014	0.0336964
LOC107985939	lncRNA	0.982282	1.14144	0.878727	0.902959	-0.612164	0.00995382	0.0289569
LOC284454	lncRNA	6.55743	4.52453	6.86407	4.49169	-0.641487	1.55416e-06	1.08642e-05
LOC285638	lncRNA	1.07686	0.498782	0.845138	0.359949	-1.39967	8.08574e-06	4.95949e-05
LOC728975	lncRNA	3.89771	2.14721	4.04385	2.27607	-1.20752	0.000863654	0.003405
LOC729737	lncRNA	8.13122	5.0414	7.86523	5.66768	-0.756246	2.88729e-06	1.93444e-05
LONP1	misc_RNA,mRNA	102.555	60.3112	116.177	65.9336	-0.953473	2.55634e-59	3.05482e-57
LOXL2	mRNA	30.7227	13.0995	34.5383	15.3067	-1.25772	3.24981e-44	2.50271e-42
LOXL4	mRNA	3.98605	2.60798	4.29181	2.63641	-0.897358	0.000139552	0.000673094
LPAR2	mRNA	15.7746	10.892	15.5267	10.8126	-0.60538	0.00431303	0.0140083
LPAR5	mRNA	6.3818	2.93788	5.88646	2.59102	-1.29781	8.89802e-06	5.40037e-05
LPIN2	mRNA	6.86204	3.65908	5.44886	3.77234	-0.735742	6.5415e-07	4.8543e-06
LRFN3	mRNA	18.3002	11.5425	20.9563	14.6724	-0.892724	2.01537e-08	1.84891e-07
LRFN4	mRNA	28.2875	23.1884	26.8264	20.5524	-0.586045	3.32175e-05	0.00018107
LRP5L	mRNA	3.74771	3.17316	4.82675	2.43516	-0.746631	0.00246477	0.00853738
LRRC56	mRNA	2.14444	1.20799	1.66543	1.12371	-0.777841	0.0167726	0.0449801
LRRC59	mRNA	139.84	97.0029	141.284	88.7202	-0.585224	3.53324e-28	1.36428e-26
LRRC8E	mRNA	7.81705	4.62945	9.12955	5.28938	-0.969909	1.36499e-06	9.63416e-06
LTBP2	mRNA	0.824732	0.489412	0.973763	0.554286	-0.810947	0.0100685	0.0291987
LTBP3	mRNA	49.5991	36.9324	54.574	41.8349	-0.694398	1.56158e-25	5.34484e-24
LURAP1L	mRNA	5.23221	1.2312	4.41472	1.16675	-1.92247	2.29805e-09	2.39335e-08
LVRN	mRNA	1.04582	0.465378	1.1563	0.197085	-1.73495	3.3994e-08	3.02649e-07
MAF1	mRNA	84.8107	57.7406	90.3644	64.3913	-0.642277	1.9624e-14	3.31741e-13
MAFF	mRNA	19.1579	11.3946	22.2521	11.9362	-0.867464	6.2816e-09	6.17557e-08
MAFG-DT	lncRNA	6.5807	4.30046	6.5419	3.56901	-1.02335	0.000254973	0.00115354
MANF	mRNA	205.037	81.7622	231.434	82.4964	-1.19945	6.73295e-39	4.22318e-37
MAP1LC3B	mRNA	70.2417	28.42	68.9162	29.6364	-1.12206	9.15774e-41	6.16236e-39
MAP2K2	mRNA	102.244	80.3252	121.876	86.3316	-0.615519	1.2067e-16	2.42425e-15
MAP3K9	mRNA	5.80554	3.6038	5.85276	3.56463	-0.647733	5.97997e-09	5.89995e-08
MAP7D1	mRNA	44.0222	33.1622	44.3683	33.9112	-0.641858	5.26648e-14	8.61911e-13
MAPK8IP2	mRNA	3.24235	2.30959	2.91337	2.29801	-0.624981	0.0110185	0.0315379
MAPK8IP3	mRNA	15.4843	8.22321	15.7684	9.25839	-1.1224	1.68427e-24	5.4806e-23
MARF1	mRNA	15.275	9.96061	16.1551	9.92001	-0.592587	1.8404e-14	3.13411e-13
MBD6	mRNA	12.7163	6.49941	13.5175	7.21075	-1.07687	9.36909e-18	2.03246e-16
MCEE	mRNA	3.24221	1.67403	2.80515	2.12497	-1.24376	0.0063225	0.01955
MCRIP2	misc_RNA,mRNA	14.468	11.4819	18.4549	14.9862	-0.636088	0.0127758	0.0357702
MDFI	mRNA	13.2764	9.14911	12.4418	8.132	-0.859769	1.49418e-05	8.70629e-05
MEAK7	mRNA	13.1587	7.07955	13.5438	6.82945	-0.971905	2.4922e-19	5.93589e-18
MED15	mRNA	32.4621	21.4163	32.9044	21.8918	-0.754633	7.82217e-17	1.60164e-15
MED16	mRNA	44.3264	34.3841	50.1583	37.1814	-0.643499	7.50237e-15	1.3098e-13
MED26	mRNA	8.83366	5.96966	9.27952	6.24802	-0.673995	0.00115299	0.00440662
MED8	mRNA	17.5026	10.4674	15.6178	9.63526	-0.651205	1.86316e-05	0.000106416
MEF2D	mRNA	18.136	10.1896	18.9032	11.1766	-0.870034	6.94415e-23	2.0394e-21
MEGF6	mRNA	2.88788	1.80738	3.45477	2.35715	-1.05119	2.87887e-11	3.67467e-10
MET	mRNA	98.6357	59.2739	96.9966	58.1755	-0.597486	9.03176e-57	1.01787e-54
METRNL	mRNA	41.3405	26.5412	45.5028	27.2302	-0.897125	1.12606e-09	1.21949e-08
MFSD10	mRNA	41.8189	27.4195	44.7853	27.4671	-0.869812	3.11332e-12	4.36369e-11
MFSD12	mRNA	40.5914	29.8557	45.0533	32.5477	-0.675565	1.06621e-10	1.28857e-09
MFSD2A	misc_RNA,mRNA	6.45495	3.68537	6.15771	3.82341	-0.64883	0.0136245	0.0377123
MGLL	mRNA	3.55806	1.6898	3.55183	1.59135	-1.08268	3.0137e-05	0.000165449
MIA2	misc_RNA,mRNA	14.4614	9.14698	15.0129	8.2504	-0.685188	1.70376e-09	1.79738e-08
MIB2	misc_RNA,mRNA	20.0801	16.276	23.6528	18.4141	-0.729158	4.32833e-09	4.35093e-08
MICAL2	misc_RNA,mRNA	30.4679	15.6611	30.7932	16.5155	-0.866118	1.75857e-27	6.53547e-26
MICALCL	mRNA	2.68008	1.44583	2.26662	1.40941	-0.783815	0.000589257	0.0024314
MICALL1	mRNA	18.6918	11.2139	20.1618	12.5503	-0.974157	1.52502e-19	3.73494e-18
MIEF2	mRNA	6.5392	3.80448	5.95931	4.23218	-0.700664	0.00854181	0.0254037
MINAR1	mRNA	1.4711	0.892951	1.36487	0.712517	-0.70487	0.0132841	0.0368953
MIR193BHG	lncRNA	0.370363	1.90747	1.74028	2.01108	-1.40606	0.0165794	0.0445654
MIR3175	miRNA	0	0	0	0	-1.12463	0.0176261	0.0469329
MIR31HG	lncRNA	3.34459	2.57712	3.42293	2.18838	-0.683359	1.06757e-07	8.93097e-07
MIR34AHG	lncRNA	2.96463	1.61637	2.91488	1.93029	-0.720916	0.00295928	0.010042
MIR3654	miRNA	0	0	0	0	-0.927595	0.00408141	0.0133341
MIR4527HG	lncRNA	2.35613	2.19542	0.922795	0.696372	-0.634499	0.00328786	0.0110354
MIR614	miRNA	0	0	0	0	-1.04443	3.10097e-07	2.43132e-06
MIRLET7BHG	lncRNA	3.15451	2.07263	3.12251	1.69795	-0.728113	0.000155222	0.000739412
MISP	misc_RNA,mRNA	32.6042	9.32806	35.0153	10.9673	-1.98546	7.5467e-55	8.04711e-53
MLEC	mRNA	70.4	36.4186	72.4517	34.3818	-0.925931	8.65361e-71	1.27613e-68
MMRN2	mRNA	2.95411	1.31665	2.79053	1.10705	-1.02775	0.000226	0.0010353
MOB2	mRNA	13.3457	7.22462	11.7514	9.4789	-0.643782	0.0121622	0.0342738
MOB3A	mRNA	25.4496	12.3287	27.7798	13.3812	-1.14429	1.00703e-26	3.61644e-25
MON1B	mRNA	11.806	7.87942	11.807	8.47121	-0.635423	4.07088e-05	0.000217879
MPG	mRNA	33.766	25.1471	34.4004	24.8623	-0.587096	0.00203026	0.00724039
MPI	mRNA	23.2381	13.2017	26.4819	15.8829	-0.749175	2.53385e-13	3.92011e-12
MPRIP	mRNA	32.6169	20.9735	34.5791	21.7533	-0.723342	1.10226e-51	1.10721e-49
MRGBP	misc_RNA,mRNA	27.9714	17.2792	30.422	18.4789	-0.697315	1.57327e-10	1.86399e-09
MRPL54	mRNA	105.689	55.2782	132.912	78.0672	-0.604823	0.000450426	0.00192166
MSLN	mRNA	18.487	15.4341	23.1869	15.6272	-0.687249	8.01115e-06	4.91809e-05
MSN	mRNA	74.059	45.2224	78.3968	44.3483	-0.716847	1.009e-33	5.12334e-32
MST1R	misc_RNA,mRNA	12.1554	7.58478	13.6245	8.81528	-0.853734	2.70287e-13	4.16765e-12
MTHFD1L	misc_RNA,mRNA	76.1538	48.9107	82.8648	50.9156	-0.615373	1.47434e-23	4.56191e-22
MUS81	misc_RNA,mRNA	19.6692	12.41	20.8293	11.3388	-0.812033	8.11175e-08	6.88159e-07
MXD1	mRNA	5.95028	2.88448	4.88067	2.76914	-0.831957	2.87285e-06	1.92663e-05
MXD4	mRNA	16.3592	11.447	16.7898	12.9277	-0.6586	6.06037e-07	4.51661e-06
MYADM	mRNA	74.8986	39.8708	79.0494	43.2593	-0.926063	1.21581e-39	7.94978e-38
MYDGF	mRNA	135.609	60.442	134.885	63.7821	-1.07401	5.69193e-25	1.89667e-23
MYEOV	mRNA	41.2997	27.6729	42.6485	27.3683	-0.674333	2.2548e-12	3.19918e-11
MYH15	mRNA	5.25569	2.29598	5.00202	2.43663	-1.05808	1.259e-16	2.522e-15
MYH9	mRNA	210.417	119.369	223.902	129.003	-0.98463	2.64807e-245	1.93198e-242
MYL9	mRNA	116.011	48.453	131.328	54.0439	-1.23752	3.39288e-37	1.95154e-35
MYO1C	mRNA	68.1511	47.7455	74.5792	51.3722	-0.655345	4.43656e-37	2.54131e-35
MYO1E	mRNA	21.4968	11.5567	23.2112	12.3127	-0.808561	8.08682e-22	2.25099e-20
MYO9B	mRNA	19.4724	14.3464	22.2362	16.4741	-0.598285	1.10061e-15	2.03965e-14
MYPOP	mRNA	8.06039	4.71736	9.39381	6.14731	-0.946846	0.000300352	0.00133445
MZF1	mRNA	9.24542	5.25885	10.1288	5.33487	-0.931733	1.06145e-05	6.37237e-05
NAGS	mRNA	8.53458	5.67761	9.22396	6.55041	-0.639031	0.0102776	0.0297365
NBR2	lncRNA	1.13897	0.709518	0.78646	0.799795	-1.12499	8.18297e-07	5.97012e-06
NCKAP5L	mRNA	7.39757	4.76154	7.8105	5.38369	-0.773906	7.51348e-07	5.5253e-06
NCKIPSD	mRNA	20.0094	13.874	19.3199	14.996	-0.592599	1.33176e-07	1.09951e-06
NCOR2	mRNA	36.3372	23.5819	41.3861	25.7806	-0.991409	3.02231e-78	5.10917e-76
NDRG1	mRNA	227.927	75.1071	236.113	76.6341	-1.59517	1.58753e-297	1.83386e-294
NDST2	misc_RNA,mRNA	3.65229	2.45084	4.26132	2.66231	-0.635673	0.0034773	0.0115815
NDUFS7	mRNA	79.8136	52.8831	87.9445	56.3015	-0.636953	7.50556e-05	0.000382508
NEAT1	lncRNA	65.7186	49.013	61.6479	49.487	-1.13598	4.08953e-199	2.02461e-196
NEU1	mRNA	28.2293	13.6162	25.8715	15.6613	-0.929947	7.69876e-10	8.49683e-09
NEURL1	mRNA	1.79895	0.937517	1.74167	0.953832	-1.48027	0.000347482	0.00152189
NFATC1	mRNA	10.4173	7.20953	12.5478	7.81257	-0.702055	8.36224e-06	5.10199e-05
NFKB2	mRNA	37.3591	23.6843	37.3045	25.6939	-0.703295	1.42261e-13	2.24348e-12
NFKBID	mRNA	2.5453	1.65722	3.1194	1.66552	-0.821074	0.00694498	0.0212118
NFKBIL1	mRNA	30.2694	17.1858	30.2251	15.8315	-1.01013	6.7646e-09	6.62224e-08
NKD2	mRNA	5.53364	3.43959	5.21627	3.2719	-0.991936	0.000518156	0.00217657
NLRP1	mRNA	2.78548	1.37922	2.60505	1.38708	-1.14805	5.90515e-07	4.40803e-06
NMD3	mRNA	42.4295	19.8563	41.408	17.9676	-0.789026	4.72668e-20	1.19564e-18
NOB1	misc_RNA,mRNA	106.497	70.7035	111.772	76.3245	-0.63254	8.17751e-18	1.77675e-16
NOL4L	mRNA	2.41454	1.6244	2.85977	1.4234	-1.10277	3.42197e-06	2.26955e-05
NOTCH1	mRNA	21.0448	11.6796	22.9144	13.1743	-1.0892	1.78128e-48	1.62448e-46
NOTUM	mRNA	6.54243	5.91891	8.90867	5.70506	-0.715538	0.00633473	0.0195747
NPC1	mRNA	18.71	12.0826	20.2674	12.4462	-0.687225	1.02725e-13	1.64242e-12
NR1D1	mRNA	73.2706	48.3599	77.9845	54.5016	-0.706679	1.1465e-22	3.34584e-21
NR1H2	mRNA	23.8586	17.5196	27.7085	20.3864	-0.603442	5.93031e-05	0.000308465
NRP1	misc_RNA,mRNA	1.84221	0.853306	1.70966	0.854456	-1.41733	1.59947e-05	9.2614e-05
NT5E	mRNA	24.6949	14.3883	25.2744	15.0643	-0.673571	3.49993e-13	5.33729e-12
NUBP1	mRNA	20.9356	13.1874	19.9021	14.8269	-0.616128	0.0020278	0.00723439
NUCB2	mRNA	24.5298	12.1353	26.0868	12.8283	-0.87447	8.51818e-13	1.26018e-11
NUDT18	mRNA	7.32572	4.85611	7.37327	4.06891	-0.707838	0.0121154	0.0341959
NUDT22	mRNA	32.8005	21.4364	34.3625	26.2399	-0.613513	0.000548309	0.00228729
NWD1	mRNA	0.678858	0.472073	0.679458	0.364347	-0.925525	0.00804876	0.0241132
NYAP1	mRNA	5.09691	2.63296	5.71242	2.8529	-1.1933	3.85409e-06	2.53321e-05
OAF	mRNA	11.9043	7.68638	11.3071	8.53448	-0.611423	0.0021896	0.00772124
OASL	mRNA	4.38032	2.64468	4.81732	3.12837	-0.882124	0.00395777	0.0129699
ONECUT3	mRNA	23.0294	18.8891	20.8636	16.3522	-1.08124	3.22372e-08	2.87562e-07
OPLAH	mRNA	5.56284	4.69372	5.51387	4.53131	-0.631463	0.000773791	0.00309561
OPTN	mRNA	10.2862	6.14842	11.3879	7.18794	-0.65643	3.15521e-06	2.10175e-05
ORAI2	mRNA	4.20686	3.08444	4.78394	3.27392	-0.624441	1.5437e-06	1.07965e-05
OSBPL10	mRNA	25.7649	14.8392	25.584	15.0529	-0.69956	4.48386e-13	6.80781e-12
OSBPL2	mRNA	7.91374	5.01919	8.09842	4.35697	-0.862528	7.37748e-08	6.31665e-07
OSGIN1	mRNA	21.2254	11.2561	22.3693	14.941	-0.87995	5.67549e-07	4.26415e-06
OTUD7B	mRNA	6.8962	4.17559	6.07437	3.60081	-0.671905	2.74964e-09	2.8402e-08
P4HA1	mRNA	111.693	48.6674	107.449	47.0763	-1.01487	6.42094e-80	1.09885e-77
P4HA2	mRNA	40.049	17.0613	39.1624	16.1861	-1.1616	7.63426e-30	3.16845e-28
P4HB	mRNA	804.249	413.747	857.912	435.925	-1.07228	0	0
PABPC1L	misc_RNA,mRNA	19.36	7.24518	20.0156	8.58782	-1.35681	5.12991e-23	1.52272e-21
PAG1	mRNA	0.678972	0.334427	0.797902	0.301497	-1.12135	0.000565417	0.00234735
PARP6	misc_RNA,mRNA	12.5098	7.31833	13.5133	7.76157	-0.70783	2.62281e-08	2.37277e-07
PAX8-AS1	lncRNA	19.4626	12.3051	22.173	11.8289	-0.758122	6.02765e-11	7.46696e-10
PC	mRNA	7.30677	4.08388	8.80117	4.5989	-1.07568	5.30559e-11	6.61981e-10
PCDH1	mRNA	18.2851	11.3829	18.9217	10.8868	-0.785452	3.5422e-12	4.93984e-11
PCIF1	mRNA	27.2225	18.8314	30.8928	20.7715	-0.650056	4.04936e-09	4.08829e-08
PCK2	mRNA	35.3239	21.0636	38.198	23.2693	-0.841171	5.42465e-14	8.85707e-13
PCSK5	misc_RNA,mRNA	4.36742	2.70552	5.25966	2.47857	-0.672276	0.000131254	0.000636836
PDE9A	mRNA	17.8234	9.80554	17.5941	9.80903	-0.848911	3.0964e-08	2.77275e-07
PDGFA	mRNA	26.3326	6.43758	26.5019	7.17797	-2.02618	2.63379e-44	2.06269e-42
PDGFB	mRNA	27.827	13.4937	29.3745	13.8374	-1.20785	1.37671e-30	5.89009e-29
PDIA3	mRNA	209.456	112.478	208.905	113.408	-0.73601	1.08205e-72	1.61283e-70
PDIA4	mRNA	256.912	94.1389	270.494	99.2019	-1.45962	8.91858e-285	8.24196e-282
PDIA5	misc_RNA,mRNA	25.4391	18.2598	24.1234	17.3212	-0.597783	2.9838e-06	1.99525e-05
PDIA6	mRNA	161.944	95.8452	178.465	94.2362	-0.684759	1.09528e-37	6.46076e-36
PDLIM1	mRNA	56.9261	33.4757	57.022	35.4786	-0.715918	3.66681e-11	4.64195e-10
PDLIM2	mRNA	29.6481	14.2205	30.652	16.289	-1.12039	1.22096e-13	1.9365e-12
PDLIM7	misc_RNA,mRNA	93.8936	54.3126	114.629	57.6808	-1.09744	1.24654e-38	7.71407e-37
PEAR1	mRNA	2.86865	1.04812	3.07547	1.20763	-1.33339	2.73623e-10	3.15291e-09
PER1	mRNA	25.3138	17.9723	27.9581	20.749	-0.718931	1.24236e-17	2.67833e-16
PER2	mRNA	7.12585	4.47322	7.48375	4.54594	-0.704918	9.07686e-09	8.72562e-08
PEX19	misc_RNA,mRNA	14.8884	9.10566	16.5773	9.00556	-0.697766	1.3024e-08	1.22983e-07
PFDN2	mRNA	195.235	120.388	197.062	120.589	-0.58881	4.93121e-07	3.74351e-06
PFKFB4	mRNA	26.9247	18.8138	29.3269	21.082	-0.606119	1.83493e-12	2.63311e-11
PFKP	mRNA	225.576	133.175	243.624	140.342	-0.85636	4.46326e-81	7.93201e-79
PGK1	mRNA	588.165	354.104	579.226	343.301	-0.607714	8.09017e-88	1.57952e-85
PGM1	mRNA	44.1844	28.4045	46.7047	27.844	-0.722814	3.26963e-14	5.44755e-13
PGM5P2	misc_RNA	1.23184	0.539702	1.56003	0.597425	-1.16531	0.010299	0.0297799
PHEX	mRNA	0.492515	0.268835	0.73594	0.290982	-1.0308	0.0115728	0.0328969
PHLDA2	mRNA	312.594	228.55	330.613	253.97	-0.658506	2.19401e-16	4.32624e-15
PHLDA3	misc_RNA,mRNA	32.4654	16.1094	33.2459	20.2324	-1.07177	5.04025e-16	9.65027e-15
PI4K2A	mRNA	18.6988	11.7007	19.154	11.839	-0.689681	1.90906e-10	2.23697e-09
PI4KA	mRNA	16.1982	10.6156	17.0335	10.2902	-0.805383	9.01266e-22	2.49368e-20
PI4KAP2	misc_RNA	3.83288	2.27971	4.66049	2.5668	-0.722654	0.00509743	0.0162029
PINK1	mRNA	24.887	15.3833	26.9703	17.3694	-0.787591	2.46505e-08	2.24069e-07
PIP5KL1	mRNA	5.78262	4.04492	6.05619	4.29535	-0.868829	0.00109433	0.00420095
PKD1	mRNA	10.163	6.08646	10.128	6.35733	-0.933923	6.20299e-23	1.82949e-21
PKD1P3-NPIPA1	misc_RNA	4.59963	2.73059	4.93447	2.7357	-0.937559	9.11027e-08	7.7098e-07
PKD1P4-NPIPA8	misc_RNA	0.374317	0.507728	0.433471	0.471906	-0.749327	0.00141615	0.005287
PKD1P6-NPIPP1	misc_RNA	2.92458	1.90452	4.05478	1.63064	-0.840973	7.26e-05	0.000371221
PKIG	mRNA	26.1583	14.6726	26.8212	20.2883	-0.666502	0.00134756	0.00505136
PKM	mRNA	1398.44	1009.87	1465.63	1027.33	-0.588132	8.20671e-151	2.64561e-148
PKP3	mRNA	70.4865	45.2465	75.6856	52.6593	-0.811538	1.19096e-22	3.46829e-21
PLAUR	mRNA	37.1669	14.8263	41.0361	17.3246	-1.29858	6.2994e-21	1.66012e-19
PLD6	mRNA	10.5508	5.5882	10.0817	5.89048	-0.906033	1.03987e-05	6.25363e-05
PLEC	mRNA	204.982	99.7055	220.075	108.173	-1.29568	0	0
PLEKHA4	mRNA	4.73454	3.58548	4.55822	2.94206	-0.624224	0.00339331	0.0113345
PLEKHG5	mRNA	7.6338	6.39034	8.03294	5.79884	-0.65138	4.58147e-06	2.97046e-05
PLEKHM1P1	misc_RNA	3.65096	3.15867	3.26476	2.54745	-0.722585	0.00145687	0.00542006
PLK3	mRNA	28.0866	15.0683	32.8508	15.7705	-1.06504	1.3454e-16	2.69119e-15
PLOD1	mRNA	199.107	90.707	205.926	94.0595	-1.25376	1.57148e-165	5.5856e-163
PLOD2	mRNA	59.6995	26.4282	55.0871	23.8081	-0.962828	4.79749e-55	5.19553e-53
PLPPR2	mRNA	16.7004	11.3473	19.4761	11.6385	-0.8517	8.6006e-08	7.29184e-07
PLXNA3	mRNA	10.7462	4.34268	11.8659	5.33374	-1.35187	4.0606e-48	3.63149e-46
PLXNB2	mRNA	75.0437	57.999	82.8294	65.7163	-0.588381	2.96711e-37	1.71375e-35
PMEPA1	mRNA	1.01081	0.402619	1.17018	0.478621	-1.53504	0.000857794	0.00338671
PMS2CL	misc_RNA	6.79795	4.35072	6.59373	4.34769	-0.619636	0.00145884	0.00542039
PNPLA2	mRNA	54.8052	32.9811	59.7375	37.8701	-0.904187	1.73575e-19	4.20645e-18
PNRC1	mRNA	73.1759	38.0306	74.7966	40.2502	-0.786087	1.7393e-21	4.73678e-20
POFUT2	misc_RNA,mRNA	12.3555	6.98144	13.2273	8.71098	-1.03932	1.55122e-10	1.83943e-09
POLD4	misc_RNA,mRNA	11.7701	7.43727	11.145	5.84885	-0.837721	0.000163969	0.000777604
POLR3E	misc_RNA,mRNA	13.7293	9.34467	13.7504	9.06791	-0.607906	2.11813e-06	1.45498e-05
POLRMT	mRNA	44.9647	33.6173	50.1828	38.0147	-0.614255	1.58113e-13	2.47936e-12
PPFIA1	misc_RNA,mRNA	20.0411	11.6347	19.2357	11.244	-0.655669	7.20416e-13	1.0715e-11
PPIB	mRNA	641.906	308.132	664.598	319.103	-1.02321	1.61302e-93	3.49369e-91
PPL	mRNA	34.7279	16.1847	37.1813	15.8971	-1.34681	7.64924e-76	1.24746e-73
PPP1R13L	mRNA	32.5871	19.8352	34.9556	22.531	-0.937593	1.87944e-19	4.54675e-18
PPP1R15A	mRNA	45.1534	21.9425	45.2889	22.5642	-1.13617	1.70332e-29	6.88378e-28
PPP1R16A	mRNA	32.0322	22.3364	37.6682	26.2529	-0.78572	1.02715e-12	1.50269e-11
PPP2R5B	mRNA	8.25035	4.15806	8.72814	4.76965	-1.1856	4.34942e-09	4.36896e-08
PPP6R1	mRNA	37.9844	27.881	43.6429	32.0614	-0.680512	3.35248e-20	8.57419e-19
PQBP1	mRNA	43.8989	27.6857	40.4561	28.4488	-0.613976	0.000231599	0.00105745
PQLC2	misc_RNA,mRNA	8.91685	6.46176	9.49333	4.5988	-0.733132	0.00220689	0.00777627
PREB	misc_RNA,mRNA	51.603	34.655	52.0681	34.6605	-0.629042	1.19165e-10	1.43018e-09
PRKAR1B	mRNA	9.93713	6.70553	10.9617	8.6216	-0.735499	0.000153897	0.00073436
PRKCZ	misc_RNA,mRNA	22.4256	15.4997	25.3346	15.8758	-0.675319	4.21753e-07	3.24256e-06
PRKRIP1	mRNA	6.15653	5.35161	7.05585	4.98691	-1.53779	0.00309636	0.0104662
PROSER2	mRNA	12.8787	6.2145	15.0381	6.65115	-1.17585	4.35282e-13	6.6161e-12
PRRX2	mRNA	39.7075	20.7477	41.725	24.2088	-0.947747	3.53428e-06	2.33519e-05
PRSS16	mRNA	9.12169	5.24478	8.82428	5.64503	-0.624906	0.00106983	0.0041206
PRSS22	mRNA	15.8216	9.21244	15.816	9.31035	-0.92173	3.07473e-05	0.000168333
PRX	mRNA	2.46651	1.12388	2.13678	0.974067	-1.34892	2.97769e-05	0.000163667
PSORS1C1	mRNA	1.45067	2.09576	1.43562	1.36368	-0.859377	0.0035776	0.0118728
PTAFR	mRNA	3.06891	0.925765	2.99365	1.18193	-1.72703	4.65185e-09	4.65924e-08
PTPN23	mRNA	21.9716	17.2935	22.8888	16.3097	-0.602561	1.22664e-10	1.47091e-09
PTPRE	mRNA	4.49488	3.28865	5.40985	3.29456	-0.589066	0.000634561	0.00259401
PTPRH	mRNA	5.41365	2.21943	5.86573	2.175	-1.33264	3.11083e-14	5.19546e-13
PTPRN2	mRNA	2.07147	1.15996	1.87236	1.27787	-0.909574	0.000609072	0.00250014
PVR	mRNA	36.9163	19.2021	41.6494	21.7242	-0.909775	9.52994e-30	3.93167e-28
PWWP2B	mRNA	11.8227	9.09363	10.317	9.35784	-0.618684	0.00557546	0.0175413
PXDC1	mRNA	7.43129	3.71728	6.22071	3.35538	-0.984048	0.000425459	0.00182535
PXN	mRNA	130.155	75.8708	138.202	78.387	-0.868244	1.0116e-74	1.59349e-72
PYCR1	mRNA	189.271	138.329	219.863	156.345	-0.635699	2.90411e-31	1.31989e-29
PYGB	mRNA	63.4094	36.4005	67.2939	38.5236	-0.924299	6.1834e-51	6.1665e-49
QSOX1	mRNA	57.3976	37.3861	59.3642	36.9383	-0.711421	5.63654e-23	1.66596e-21
RAB11FIP2	mRNA	9.13615	4.3479	8.97944	4.32615	-0.851073	1.01733e-12	1.49072e-11
RAB17	misc_RNA,mRNA	11.3067	7.1607	10.4396	6.6601	-0.656263	0.000834504	0.00331174
RAB3IL1	mRNA	7.83931	5.4376	8.49472	6.19324	-0.694965	0.00154304	0.00568418
RAB40C	mRNA	10.2081	6.71222	12.223	9.16129	-0.661804	0.000873915	0.00343958
RABGGTA	mRNA	19.2397	12.2147	18.6897	14.087	-0.597862	0.000113865	0.000558956
RAC2	mRNA	44.0972	32.5619	52.7298	35.8672	-0.640738	1.47504e-08	1.37969e-07
RAET1L	mRNA	2.48333	0.414706	2.06079	0.848953	-1.62554	0.0180726	0.0480019
RASA3	mRNA	6.33402	4.05385	6.93515	4.44034	-0.760812	6.60891e-06	4.1435e-05
RASSF7	mRNA	24.3394	17.4615	26.6738	19.9284	-0.647601	0.00016613	0.000786505
RBCK1	misc_RNA,mRNA	78.3848	38.893	83.052	41.7769	-0.982772	5.88472e-31	2.56435e-29
RCE1	mRNA	30.9779	20.8115	31.448	19.3643	-0.589711	0.0014587	0.00542039
RCOR2	mRNA	13.7618	10.2094	15.2465	10.9323	-0.659966	8.41194e-06	5.12781e-05
RELA	mRNA	43.8608	29.3901	48.7776	31.7593	-0.680948	3.57212e-14	5.92306e-13
RELB	mRNA	10.5066	8.48774	10.5673	8.3334	-0.621194	0.00223802	0.00785999
REXO1	mRNA	23.2596	19.0821	24.9289	20.5843	-0.603162	8.21484e-10	9.0233e-09
RFC2	mRNA	20.196	12.3497	20.2247	11.7334	-0.644408	1.66601e-05	9.60257e-05
RFFL	misc_RNA,mRNA	19.4517	12.2609	19.8642	11.1494	-0.80855	0.000403484	0.00174077
RFNG	mRNA	12.9905	9.54378	15.5107	9.00018	-0.870487	1.10711e-06	7.90665e-06
RFX1	mRNA	9.48951	6.57034	9.3329	5.75966	-0.781404	8.19254e-07	5.97396e-06
RHBDF1	mRNA	5.32732	2.97296	4.29411	2.99535	-0.937425	0.000397461	0.00171907
RHBDF2	mRNA	12.4326	9.3853	14.3647	10.4275	-0.656611	1.59391e-06	1.11309e-05
RHOD	mRNA	50.9798	36.4842	61.8349	35.9782	-0.802004	5.7226e-07	4.29099e-06
RHOF	mRNA	57.4784	25.5348	57.7663	25.5746	-1.19752	4.89124e-46	4.10924e-44
RHOQ	mRNA	18.016	9.33061	15.8289	9.61535	-0.781478	6.64899e-12	9.07169e-11
RILPL1	mRNA	4.82259	3.48444	4.77306	3.39614	-0.585263	0.00222905	0.00783645
RIN1	mRNA	17.1476	13.4854	19.5801	13.117	-0.737557	1.62822e-06	1.13648e-05
RIN3	mRNA	14.1857	10.0736	13.7604	10.3468	-0.674222	5.21954e-07	3.95373e-06
RNASE1	mRNA	5.249	1.57794	6.75904	0.623121	-1.83727	4.66374e-05	0.000247128
RNF126	mRNA	72.1276	49.2437	75.3181	50.396	-0.813974	1.96486e-15	3.59801e-14
RNF185	misc_RNA,mRNA	14.7617	7.72519	14.5279	8.84267	-0.754508	4.7013e-08	4.0987e-07
RNF187	mRNA	65.2065	41.7187	69.6134	45.5998	-0.709326	2.34119e-22	6.6777e-21
RNF19B	mRNA	21.1688	10.8595	18.8293	11.7123	-0.910276	8.24583e-11	1.00886e-09
RNF207	mRNA	1.65839	0.825851	1.57027	1.2302	-0.65737	0.00423822	0.0137911
RNF223	mRNA	6.53629	2.35762	7.57735	1.77741	-2.18881	4.53725e-08	3.96816e-07
RNF25	mRNA	16.8062	10.8645	17.0948	11.9039	-0.604303	0.00109204	0.00419331
RNF31	mRNA	22.823	13.7626	23.6039	15.0105	-0.814644	6.54429e-13	9.75451e-12
RNH1	mRNA	91.6949	67.5005	102.62	69.2355	-0.640626	7.3273e-15	1.28085e-13
RPL13	mRNA	492.881	313.768	588.159	364.758	-0.689233	3.33157e-144	1.0496e-141
RPL32P3	misc_RNA	1.03008	0.72289	0.870082	0.680709	-0.700137	0.0131853	0.0366947
RPN1	mRNA	203.888	124.465	212.737	124.973	-0.744198	6.5268e-57	7.41594e-55
RPS6KA5	mRNA	7.83931	3.78221	8.07601	3.67581	-0.844642	1.59587e-10	1.88754e-09
RPSAP58	misc_RNA,mRNA	23.6264	10.5233	9.82722	6.72978	-0.760187	0.00120897	0.0045816
RSL24D1	mRNA	148.67	82.5006	143.054	76.9151	-0.628047	1.64477e-19	4.007e-18
RSPH3	misc_RNA,mRNA	10.6994	6.05919	10.5727	6.78397	-0.590365	9.28127e-10	1.01545e-08
RTN2	mRNA	13.7778	9.59485	17.682	12.9635	-0.5904	0.00380096	0.0125137
RTN4R	mRNA	20.2247	14.6197	21.2477	17.665	-0.603417	0.00118297	0.00450378
RWDD2A	mRNA	3.59153	1.6603	3.79197	1.8278	-0.947676	0.000266189	0.00119841
S100A14	mRNA	71.7478	44.8527	76.2194	42.4525	-0.647634	2.46018e-07	1.95432e-06
S100A16	misc_RNA,mRNA	167.867	84.5187	191.951	83.9036	-1.09936	1.91418e-38	1.16379e-36
S1PR2	mRNA	5.84587	3.19218	5.80057	3.62098	-0.787486	0.000160972	0.000763913
SAMD11	mRNA	1.58894	1.12234	2.44566	1.06726	-1.01273	0.00790964	0.0237581
SARS	misc_RNA,mRNA	162.159	89.9929	176.083	89.4705	-0.846268	7.05293e-48	6.22725e-46
SBDSP1	misc_RNA	18.7985	9.66058	18.6239	10.7806	-0.731618	7.48323e-05	0.00038151
SBF1	mRNA	17.7807	8.66447	20.0816	9.82268	-1.20207	1.25334e-42	9.14411e-41
SBNO2	mRNA	26.8295	18.8975	31.7508	21.9897	-0.811289	2.43904e-19	5.81927e-18
SCAMP4	mRNA	30.1992	21.7302	31.8586	23.5355	-0.622011	3.5723e-08	3.17024e-07
SCAND1	mRNA	71.802	54.8755	78.9315	61.1738	-0.623387	3.69302e-05	0.000199581
SCAP	mRNA	21.9698	15.545	23.3815	16.6155	-0.624658	8.56351e-10	9.39141e-09
SCARB1	misc_RNA,mRNA	67.5567	48.7874	72.2933	51.4013	-0.61371	4.53383e-18	1.00396e-16
SCYL1	mRNA	42.7811	30.2683	46.1839	33.7925	-0.621503	3.98481e-12	5.53481e-11
SDC4	mRNA	102.446	60.5111	100.048	59.852	-0.619376	1.33329e-21	3.6526e-20
SDF2L1	mRNA	157.788	64.3852	164.715	57.8467	-1.44308	8.39439e-27	3.03029e-25
SDF4	mRNA	86.351	69.3458	99.0139	73.7648	-0.586909	2.11468e-13	3.28628e-12
SDHAF1	mRNA	15.5585	10.1796	18.3832	10.0428	-0.722257	0.0145286	0.0398331
SDHAP1	misc_RNA	2.59179	1.47001	2.91468	1.44135	-0.66592	0.00128068	0.00482545
SDHAP2	misc_RNA	4.14412	4.19556	5.253	3.40405	-0.619727	0.00158491	0.00582451
SEC11C	mRNA	67.918	32.8203	77.1946	31.0269	-0.934107	5.37632e-08	4.66666e-07
SEC14L2	mRNA	10.4366	7.3638	11.9012	6.94918	-0.714947	1.68405e-05	9.70251e-05
SEC24D	mRNA	36.3848	10.4087	36.2283	10.0791	-1.64486	5.28732e-93	1.1105e-90
SEC31A	mRNA	36.7085	21.8595	36.6644	21.4525	-0.709283	8.86235e-28	3.36575e-26
SEC61A1	mRNA	159.062	105.251	161.84	106.269	-0.585866	7.48737e-40	4.91895e-38
SEC61A2	misc_RNA,mRNA	3.78689	2.59231	3.73956	2.54065	-0.640687	0.0137965	0.0381078
SEL1L	mRNA	37.434	14.5633	38.2498	12.742	-1.27397	5.33055e-94	1.19181e-91
SELENOK	mRNA	41.5573	22.366	46.2108	24.2761	-0.684565	6.60165e-06	4.14082e-05
SELENOM	mRNA	80.2371	56.3758	114.875	64.9717	-0.585507	0.000279468	0.00125089
SELENOS	mRNA	48.3899	24.5433	48.2128	25.9335	-0.802516	1.45187e-08	1.35986e-07
SEMA3B	misc_RNA,mRNA	9.61014	4.7403	9.5636	6.4337	-1.05183	2.77691e-06	1.86681e-05
SEMA4B	mRNA	33.7639	18.8397	39.1299	18.0674	-1.1344	5.18525e-31	2.28184e-29
SEMA7A	mRNA	11.6016	7.35092	10.9863	7.84978	-0.684013	7.41187e-06	4.59085e-05
SERP1	mRNA	63.4674	34.3346	58.5712	33.8958	-0.623695	5.70938e-17	1.17949e-15
SERPINB8	misc_RNA,mRNA	5.28754	1.68435	4.07457	2.10666	-1.13147	6.05269e-07	4.51331e-06
SERPINE1	mRNA	23.8894	8.75689	25.4118	9.46539	-1.42859	4.80273e-33	2.36083e-31
SERPINF2	mRNA	5.02409	3.45302	5.65935	2.97772	-0.795931	0.0117353	0.0332803
SERPINH1	mRNA	80.4732	47.0851	87.0691	47.545	-0.91108	1.61764e-28	6.35234e-27
SERTAD1	mRNA	20.4625	13.0881	22.8662	14.6442	-0.649718	3.4394e-05	0.000186822
SESN2	mRNA	27.0997	14.4002	26.7125	14.2353	-1.04889	4.80395e-24	1.52037e-22
SEZ6L2	mRNA	20.3123	14.8882	22.6697	16.8168	-0.614843	6.93469e-09	6.76045e-08
SFN	mRNA	174.909	102.801	173.265	103.083	-0.928566	2.01602e-32	9.66991e-31
SGF29	mRNA	17.1017	11.4138	20.4323	12.6349	-0.703847	0.00214406	0.00758574
SGMS1	mRNA	11.4107	7.58629	11.6031	6.957	-0.598148	1.11652e-05	6.66261e-05
SGPL1	mRNA	36.4747	16.4466	38.3759	17.3994	-0.987153	7.11038e-51	7.04029e-49
SH2D3A	mRNA	35.9303	17.3424	40.7421	16.5457	-1.32786	7.17191e-30	2.98549e-28
SH3D21	mRNA	1.82891	1.09356	2.33574	1.15765	-0.962419	0.000695046	0.00281306
SH3GL1	mRNA	56.2345	19.4445	56.2867	22.422	-1.60488	4.32802e-55	4.72402e-53
SH3TC1	misc_RNA,mRNA	3.61124	1.45918	3.54201	1.50824	-1.22384	1.78769e-06	1.23967e-05
SHANK3	mRNA	8.63937	6.33293	8.68164	6.95297	-0.588129	7.48503e-06	4.6279e-05
SHB	mRNA	15.4314	9.27856	14.9723	9.68875	-0.737223	4.09176e-12	5.672e-11
SHROOM2	mRNA	3.30285	2.14726	3.4467	2.37245	-0.660415	0.000547992	0.00228665
SIL1	mRNA	25.3542	14.084	30.2532	17.332	-0.829461	7.491e-08	6.3941e-07
SIPA1L3	mRNA	20.7098	13.8659	22.697	15.3361	-0.798689	2.06754e-25	7.02455e-24
SIRT6	mRNA	15.5622	11.2422	18.6737	14.4023	-0.741832	0.000151008	0.000722813
SIRT7	mRNA	19.7036	12.1386	20.2923	14.0615	-0.721444	1.80388e-05	0.000103414
SIX5	mRNA	8.22206	4.55495	9.58804	4.94435	-1.18925	7.36938e-08	6.31362e-07
SKIL	mRNA	12.5484	6.1357	11.8537	5.92173	-0.778792	2.84154e-15	5.16922e-14
SLC10A3	mRNA	15.1952	10.6282	15.6984	7.8213	-0.873525	5.67179e-05	0.000296226
SLC12A4	mRNA	8.73622	6.94532	9.88749	6.60476	-0.649543	2.37208e-06	1.61185e-05
SLC16A3	mRNA	326.476	121.401	350.907	132.649	-1.49249	4.47506e-164	1.55083e-161
SLC16A5	mRNA	34.9128	17.2339	33.6525	17.1665	-1.11297	6.42147e-26	2.24784e-24
SLC17A9	mRNA	4.96496	3.86453	5.54084	3.58167	-0.845451	0.00074125	0.00298005
SLC1A4	mRNA	4.77498	3.10376	4.64303	3.34975	-0.597194	0.00398939	0.0130612
SLC22A14	mRNA	0.194797	0.0437677	0.243251	0.0365195	-2.20697	0.00973878	0.0284149
SLC22A31	mRNA	7.61373	5.88717	6.80228	5.984	-0.998305	5.8158e-05	0.000302964
SLC25A45	misc_RNA,mRNA	0.914481	0.930853	1.43209	0.705331	-1.04737	0.0153401	0.0417441
SLC26A11	mRNA	6.03006	3.86031	5.18047	4.06129	-0.685597	0.00250986	0.00867621
SLC2A1	mRNA	335.994	152.805	359.944	159.386	-1.10282	5.279e-225	3.48464e-222
SLC2A3	mRNA	98.9089	57.1085	100.713	59.0959	-0.645799	1.87155e-37	1.09466e-35
SLC35B1	mRNA	78.0824	42.6125	79.1656	43.6112	-0.680101	1.09316e-14	1.8918e-13
SLC35C1	mRNA	11.5518	8.32967	12.8557	8.02567	-0.708733	7.20141e-06	4.47249e-05
SLC35E1	mRNA	35.0523	20.4112	36.1238	18.4373	-0.880593	3.04169e-34	1.55586e-32
SLC35E4	mRNA	6.10996	3.9487	5.86986	4.64927	-0.650234	0.00560157	0.0176115
SLC38A10	mRNA	46.6938	38.1994	50.1047	38.8139	-0.587184	1.05019e-15	1.95669e-14
SLC39A13	misc_RNA,mRNA	11.0974	8.23459	13.0298	8.91727	-0.628903	0.00109569	0.00420501
SLC39A14	mRNA	88.4205	41.0014	88.4546	40.0826	-1.0106	2.83199e-81	5.09831e-79
SLC3A2	misc_RNA,mRNA	291.604	124.54	301.058	128.553	-1.20809	3.46616e-124	9.60959e-122
SLC45A1	mRNA	14.4954	6.40257	16.6306	6.3668	-1.3873	3.76566e-15	6.78798e-14
SLC4A2	mRNA	83.7836	61.6789	95.7164	66.1769	-0.651076	5.56713e-30	2.33147e-28
SLC6A9	misc_RNA,mRNA	4.67784	3.09194	5.32914	2.9266	-1.10716	8.44103e-07	6.14224e-06
SLC7A1	mRNA	49.3662	31.8438	51.9014	33.41	-0.653631	7.2755e-37	4.15033e-35
SLC7A11	mRNA	28.5784	15.2784	26.9966	14.4746	-0.619216	3.39067e-30	1.43297e-28
SLC7A5	mRNA	407.365	169.855	437.821	174.465	-1.41978	0	0
SLC9A1	misc_RNA,mRNA	11.0004	7.41195	12.2105	6.90308	-0.893351	3.74289e-11	4.73394e-10
SLC9A5	misc_RNA,mRNA	2.48588	0.890959	2.21549	1.37992	-0.874984	0.00249661	0.00863506
SLCO1B1	mRNA	0.63295	0.0846509	0.940905	0.244135	-1.73051	0.0010662	0.00410889
SLCO4A1	mRNA	24.9465	16.3295	26.8481	17.7327	-0.652146	4.2241e-08	3.71303e-07
SLFN5	mRNA	14.7034	8.30062	16.6431	7.49558	-0.820874	5.23171e-17	1.08242e-15
SLFNL1-AS1	lncRNA	4.32948	2.0805	3.69114	2.86747	-0.63515	0.00211506	0.00749847
SMAD6	misc_RNA,mRNA	15.3926	8.576	16.2511	10.2904	-0.654119	0.000596856	0.00245545
SMAD7	mRNA	6.67569	4.35033	7.63504	3.82003	-1.0428	1.26395e-05	7.4684e-05
SMOX	mRNA	25.7601	15.7525	27.355	19.3581	-0.733273	1.28414e-07	1.06273e-06
SNAI1	mRNA	6.42725	4.07883	8.47792	4.12699	-0.83909	0.00510994	0.0162314
SNRPA	mRNA	95.4694	69.4059	111.147	73.6361	-0.631614	4.49724e-14	7.39511e-13
SNX33	mRNA	9.79605	4.74902	11.3543	5.95694	-1.07948	1.81762e-11	2.36803e-10
SOWAHC	mRNA	13.2186	6.73931	12.8272	7.42116	-0.76546	5.96259e-09	5.88699e-08
SOX12	mRNA	25.5743	17.4664	26.0173	18.9912	-0.623483	1.92153e-10	2.24969e-09
SOX8	mRNA	3.02983	1.37936	2.85521	1.49929	-1.02684	0.0106981	0.0307542
SPATS2	misc_RNA,mRNA	48.006	29.5035	49.8692	29.9039	-0.67589	9.71458e-24	3.02615e-22
SPINT1	mRNA	71.5134	43.307	79.7832	45.6897	-0.912118	6.10003e-32	2.85671e-30
SPINT2	mRNA	497.868	333.999	519.116	348.384	-0.644583	1.63916e-54	1.73451e-52
SPRYD3	mRNA	25.1863	17.1329	27.3394	16.153	-0.719451	7.41587e-10	8.20422e-09
SPSB1	mRNA	10.1424	4.19151	10.4831	3.55925	-1.40685	6.98763e-12	9.52434e-11
SPSB3	mRNA	16.7609	12.0613	19.7935	11.8291	-0.796188	0.00024244	0.00110115
SPTBN5	mRNA	0.143812	0.045079	0.185161	0.0725835	-1.38278	0.0158695	0.0428985
SQSTM1	mRNA	197.314	128.622	211.266	135.398	-0.69663	1.16531e-52	1.18776e-50
SRCIN1	mRNA	2.08952	1.33268	2.05737	1.68678	-0.633816	0.00623169	0.0193209
SREBF2	misc_RNA,mRNA	89.9991	62.5544	90.0146	63.4887	-0.607738	9.72336e-39	6.07141e-37
SRF	mRNA	40.4684	21.3323	42.0409	22.2356	-1.01754	1.25947e-36	7.12602e-35
SRMS	mRNA	3.87386	1.92364	5.06433	1.99242	-1.27646	2.45883e-05	0.000137105
SRP68	misc_RNA,mRNA	72.4665	44.9305	76.1125	48.051	-0.622422	3.91769e-21	1.04037e-19
SRPRB	mRNA	26.1581	14.1076	26.2832	12.9048	-0.820051	1.41646e-12	2.05172e-11
SRRM3	mRNA	7.80867	4.49544	7.61026	4.89691	-0.934684	6.18885e-06	3.9102e-05
SSC4D	mRNA	2.689	1.49575	2.42908	1.64123	-0.941956	0.0101747	0.0294759
SSSCA1	mRNA	45.1504	27.8824	47.9607	30.2966	-0.614894	0.00194486	0.00698026
SSTR5	mRNA	11.1977	7.95131	10.9519	9.02708	-0.789918	0.00127396	0.00480405
ST3GAL4	misc_RNA,mRNA	10.6778	6.00313	9.51988	6.0238	-0.719482	0.00312865	0.0105624
ST6GALNAC4	mRNA	36.4626	15.1222	42.2019	16.1587	-1.39294	4.96132e-23	1.47901e-21
STAG3L4	misc_RNA	6.49235	3.91209	7.41949	4.29778	-0.612927	0.00277871	0.00948964
STK24	mRNA	62.0779	33.3825	63.1864	31.6152	-0.861396	1.01441e-42	7.44011e-41
STX1A	mRNA	5.81346	3.92776	5.77385	4.21004	-0.938976	0.000131478	0.0006377
STX5	mRNA	27.4064	15.6757	27.697	16.1141	-0.951809	2.11881e-12	3.01241e-11
STXBP2	misc_RNA,mRNA	56.1268	43.0664	66.6457	44.8065	-0.630137	1.01961e-10	1.23656e-09
SURF4	mRNA	122.697	73.0549	121.158	72.2911	-0.727967	2.8518e-37	1.65404e-35
SUSD2	mRNA	54.4591	35.4786	57.5341	35.0642	-0.822954	6.53506e-25	2.1672e-23
SVIL	mRNA	9.85122	5.93407	10.8386	6.52971	-0.692249	7.52283e-13	1.1165e-11
SYNE3	mRNA	2.1651	0.881866	2.87121	0.880298	-1.56978	2.15095e-22	6.16042e-21
SYNJ2	mRNA	7.97971	5.20193	8.18529	5.20532	-0.704101	1.77285e-10	2.08618e-09
SYTL1	mRNA	16.8937	8.9814	21.052	13.3715	-1.073	1.10622e-10	1.33227e-09
SYVN1	mRNA	40.1746	15.5436	42.1249	16.2061	-1.48493	1.42197e-57	1.62904e-55
TADA2B	mRNA	9.22842	5.98988	9.51716	5.75885	-0.700418	1.08065e-05	6.46247e-05
TAX1BP1	mRNA	51.4822	30.423	52.0068	28.2262	-0.629977	5.20639e-20	1.30038e-18
TBC1D10A	mRNA	11.7145	7.80715	11.8991	7.52597	-0.92129	6.51892e-06	4.09448e-05
TBC1D17	mRNA	18.2827	10.6357	16.7142	11.6727	-0.725933	5.67364e-06	3.5978e-05
TBC1D2	misc_RNA,mRNA	11.61	7.88548	13.1407	8.00635	-0.787258	1.81846e-07	1.46982e-06
TBC1D22A	misc_RNA,mRNA	20.3583	11.6334	22.0092	13.4956	-0.765593	7.11849e-10	7.90044e-09
TBC1D25	misc_RNA,mRNA	7.08775	4.57172	8.53891	5.20019	-0.618331	0.000582584	0.00240852
TBC1D9B	mRNA	47.735	35.2942	51.6544	35.2326	-0.600689	5.08396e-23	1.51231e-21
TBKBP1	mRNA	5.21866	3.17801	5.6037	4.1569	-0.848198	4.07316e-05	0.000217916
TBX1	mRNA	2.33391	2.18443	3.04905	2.43567	-0.826839	0.00970127	0.0283352
TCF20	mRNA	24.3313	15.0971	24.5006	15.3406	-0.692271	7.89837e-24	2.47709e-22
TCIRG1	mRNA	11.4792	7.32212	13.4038	10.8916	-0.606375	0.000648365	0.00264342
TCP11L2	mRNA	5.82805	3.08014	5.44755	3.32653	-0.670189	0.00337871	0.0112911
TECTA	mRNA	0.519091	0.296564	0.690558	0.358134	-0.979953	0.018344	0.0485738
TEPSIN	mRNA	6.94568	6.23851	9.0467	6.39407	-0.770201	0.000274706	0.00123275
TESK1	mRNA	15.3642	11.2981	15.7027	12.8699	-0.595912	0.000151145	0.00072322
TFE3	mRNA	11.2455	5.63423	11.5411	5.84835	-1.12712	2.09395e-13	3.25772e-12
TGFA	mRNA	40.2919	22.8455	38.9841	22.1715	-0.731248	3.28607e-23	9.92406e-22
TGFB1I1	mRNA	13.2089	7.48389	14.1046	8.67887	-0.899402	0.00012232	0.000597675
TGM2	mRNA	12.0917	7.44995	13.6967	6.92294	-0.75578	1.80369e-08	1.6713e-07
THAP3	mRNA	14.8683	10.7975	16.1237	9.97704	-0.706166	0.00106881	0.00411782
THAP4	mRNA	31.0736	22.0889	31.6269	22.6361	-0.638766	4.29731e-07	3.29294e-06
THBS1	mRNA	18.5584	9.02906	18.1878	9.67936	-0.809626	6.9072e-23	2.03286e-21
THOC6	mRNA	56.0322	28.4682	57.974	31.3537	-0.907081	7.92407e-12	1.07269e-10
THSD4	mRNA	5.7935	2.42524	6.4863	2.4519	-1.30267	9.63258e-25	3.1868e-23
TICAM1	mRNA	16.7269	10.7808	17.0833	12.4802	-0.74165	1.23476e-06	8.75956e-06
TIGD5	mRNA	24.0835	18.2324	22.4718	16.6732	-0.753511	8.24169e-06	5.03481e-05
TIMM17B	mRNA	20.6851	11.6234	24.9203	12.5109	-0.848421	0.000404304	0.00174322
TIMM29	mRNA	19.0634	13.3217	18.6453	11.4283	-0.708699	0.00263757	0.00906345
TIMM44	mRNA	38.8289	26.512	47.4453	26.8313	-0.841501	3.04154e-13	4.65363e-12
TINAGL1	mRNA	50.1282	22.999	57.7329	26.9728	-1.09568	6.61796e-27	2.39525e-25
TJAP1	misc_RNA,mRNA	12.8227	10.1393	14.8328	10.4355	-0.603414	4.93633e-05	0.000260279
TJP3	mRNA	26.2866	18.1358	26.3664	21.0969	-0.61901	2.08062e-07	1.66714e-06
TLCD2	mRNA	1.87865	0.481052	1.71628	0.418119	-2.03011	2.01349e-11	2.61583e-10
TM9SF4	mRNA	29.0343	18.7633	28.9817	18.1031	-0.612633	1.01405e-12	1.48749e-11
TMC6	mRNA	25.4826	14.9563	28.5582	17.1008	-0.87323	4.60104e-14	7.54788e-13
TMC8	mRNA	2.87326	2.00306	3.45403	2.17036	-0.841749	0.000886686	0.00348391
TMED1	misc_RNA,mRNA	24.3832	15.7276	28.8311	16.0003	-0.877796	4.29533e-06	2.79802e-05
TMED5	misc_RNA,mRNA	14.5197	6.85618	15.0878	6.95508	-0.862328	4.97129e-19	1.16013e-17
TMED7	mRNA	113.496	46.7961	113.959	47.2584	-0.934579	5.24292e-59	6.15909e-57
TMED9	mRNA	87.5913	45.8977	90.3858	46.8186	-0.919786	4.8517e-38	2.89889e-36
TMEM104	mRNA	10.2407	6.21229	10.2363	7.12486	-0.761439	1.08645e-07	9.0725e-07
TMEM11	misc_RNA,mRNA	22.1378	13.6803	20.5889	15.0541	-0.620171	0.00188834	0.00681318
TMEM125	mRNA	13.8853	3.9012	13.6096	6.33331	-1.59909	1.14765e-09	1.24001e-08
TMEM158	mRNA	77.822	18.7217	74.2887	18.739	-2.19049	1.68904e-48	1.55056e-46
TMEM179B	mRNA	41.9961	24.7807	41.7085	27.6742	-0.644796	0.000215667	0.000993215
TMEM184A	mRNA	9.90023	4.29414	10.1323	4.71486	-1.26315	1.3668e-20	3.57482e-19
TMEM200B	mRNA	5.91479	3.59636	6.96526	3.4691	-0.994936	0.000298869	0.00132871
TMEM208	misc_RNA,mRNA	45.7349	29.2993	48.2458	24.4204	-0.641942	0.00244952	0.00849305
TMEM214	mRNA	43.6685	22.382	45.0078	25.9607	-0.943526	7.82455e-26	2.72522e-24
TMEM234	misc_RNA,mRNA	4.89066	2.03177	5.20232	2.57642	-0.893461	0.00383403	0.0126091
TMEM39B	mRNA	17.1177	11.7724	18.0928	12.4769	-0.638823	0.000287174	0.00128206
TMEM43	mRNA	24.669	15.6633	25.0263	16.8162	-0.603325	4.04091e-09	4.08274e-08
TMEM45A	mRNA	28.4103	9.86945	26.461	10.6756	-1.07189	3.22341e-09	3.29277e-08
TMEM92	mRNA	5.07802	2.69722	4.33481	2.75801	-0.924616	0.000633407	0.00259082
TNFRSF10C	mRNA	7.08143	4.49113	7.4055	2.91994	-1.10843	0.00197405	0.0070654
TNFRSF10D	mRNA	39.4829	21.7608	42.5257	22.3068	-0.785136	9.6264e-22	2.65291e-20
TNFRSF1A	misc_RNA,mRNA	55.063	36.3632	58.7797	40.8803	-0.707934	1.05657e-15	1.96593e-14
TNIP1	mRNA	37.7419	21.1805	38.9062	22.8995	-0.88498	3.36581e-23	1.01428e-21
TNK2	mRNA	9.92288	7.41998	10.6288	8.19466	-0.759492	3.15413e-08	2.81899e-07
TNKS1BP1	mRNA	19.4067	13.6244	19.6858	13.6449	-0.710246	5.47575e-15	9.6694e-14
TNRC18	mRNA	46.4161	39.0446	49.2085	38.9282	-0.595999	1.40272e-33	7.09655e-32
TNS4	mRNA	12.6507	6.7704	14.0736	7.50661	-1.03156	3.42699e-20	8.7486e-19
TNXB	mRNA	0.0316134	0	0	0	-1.0439	1.14098e-05	6.79975e-05
TOB1	mRNA	87.2885	41.3923	82.421	40.007	-0.902227	4.73154e-33	2.33412e-31
TOE1	mRNA	5.25309	3.85079	5.11096	3.25717	-0.656339	0.0128657	0.0359784
TOLLIP	mRNA	13.6597	8.80546	14.8073	8.43875	-0.859225	7.12569e-09	6.93654e-08
TOR4A	mRNA	31.7558	20.333	34.1209	20.5098	-0.965645	3.74985e-20	9.55523e-19
TP53INP1	mRNA	18.253	7.26842	17.4385	6.8124	-1.15773	2.36202e-29	9.49052e-28
TPM2	mRNA	287.89	168.47	315.07	180.579	-0.848084	6.85265e-44	5.19079e-42
TPT1-AS1	lncRNA	2.09132	2.43233	1.7679	1.46605	-0.7466	0.00102115	0.00395336
TRAM1	mRNA	144.485	81.7764	143.641	77.5564	-0.618225	6.31271e-42	4.51066e-40
TRIB3	mRNA	101.938	38.5157	112.813	41.8588	-1.46548	1.04301e-77	1.72121e-75
TRIM11	mRNA	21.9519	16.9864	25.7751	18.3289	-0.594979	8.13515e-06	4.98318e-05
TRIM16	mRNA	14.7414	9.77489	17.0085	10.7727	-0.619785	8.43827e-07	6.14224e-06
TRIM47	mRNA	46.8376	35.4844	48.706	37.0838	-0.626699	1.61724e-08	1.50761e-07
TRIM8	misc_RNA,mRNA	73.596	37.7067	73.9555	40.1097	-1.11935	8.7131e-43	6.42452e-41
TRIO	misc_RNA,mRNA	23.5692	14.9899	23.6825	15.2748	-0.67191	2.10985e-33	1.05967e-31
TRIP10	misc_RNA,mRNA	65.8863	38.7275	74.1824	45.1522	-0.839995	2.32618e-22	6.64856e-21
TRNP1	mRNA	58.8326	37.4391	59.2964	32.6155	-0.796841	1.73542e-13	2.71211e-12
TRPT1	mRNA	26.7808	13.7217	34.0601	15.9621	-0.854578	1.73969e-05	0.000100065
TSC22D4	misc_RNA,mRNA	21.7263	14.7685	23.3748	14.1944	-0.911817	2.89241e-10	3.31909e-09
TSNARE1	mRNA	4.84623	3.92185	5.87231	3.51442	-0.76929	9.28261e-05	0.000464989
TSPYL2	mRNA	10.4935	6.2991	11.463	6.44968	-0.81569	1.51087e-06	1.0583e-05
TSSC4	mRNA	26.7531	15.253	25.28	16.4462	-0.831913	7.85459e-07	5.76086e-06
TUBGCP6	mRNA	6.86965	4.83961	7.58791	5.76374	-0.660689	3.02606e-06	2.02253e-05
TVP23C	mRNA	10.9517	5.74534	8.88872	5.13373	-0.6203	0.000370326	0.0016148
TXNDC11	misc_RNA,mRNA	14.842	7.11693	14.5086	8.06967	-0.811523	1.11845e-08	1.0641e-07
UAP1	mRNA	56.1397	23.3826	56.7285	21.9468	-1.19704	9.00942e-42	6.33952e-40
UBALD1	mRNA	21.7713	15.0052	27.4363	16.1046	-0.833505	4.77145e-06	3.07989e-05
UBE2CP5	misc_RNA	6.93392	4.42197	6.25004	3.06186	-0.732554	0.00871672	0.0258518
UBXN6	mRNA	77.2259	44.0666	79.2889	43.8348	-1.00826	3.07783e-28	1.19175e-26
UCA1	lncRNA	53.5453	23.266	50.6016	21.3652	-1.26142	1.28306e-80	2.25137e-78
UCP2	mRNA	19.3232	12.2892	19.8241	13.648	-0.598327	0.000889685	0.0034947
ULBP1	misc_RNA,mRNA	3.3073	1.94217	3.24321	1.74118	-0.658313	8.28779e-05	0.000418373
UNC13D	mRNA	10.3298	3.99101	11.2764	4.59216	-1.64751	1.03966e-29	4.26383e-28
UPK1A-AS1	lncRNA	17.1038	10.4527	16.1545	7.51702	-0.867555	0.00621719	0.0192845
UPP1	misc_RNA,mRNA	21.9872	5.86615	22.569	7.54463	-1.67379	1.66699e-16	3.30584e-15
USF2	mRNA	39.4631	24.5577	39.8245	24.2873	-0.882737	1.60569e-11	2.09982e-10
USH1G	mRNA	4.32577	2.71329	4.38387	2.6794	-0.874716	0.00144464	0.00537889
USP35	mRNA	1.60987	0.997643	2.14135	1.29768	-0.857339	0.00408893	0.013353
UTP14A	mRNA	18.307	10.7134	19.2998	10.8778	-0.682922	1.31961e-07	1.09078e-06
VANGL2	mRNA	1.08043	0.510672	1.05994	0.502796	-0.978041	0.0175236	0.046705
VASN	mRNA	11.4511	7.21056	11.618	6.75714	-1.00036	2.78188e-06	1.86924e-05
VASP	mRNA	65.1371	41.8823	63.7643	39.7455	-0.828989	1.43748e-22	4.15998e-21
VDAC1	misc_RNA,mRNA	178.235	49.8619	171.067	47.5792	-1.71738	2.41171e-167	8.79768e-165
VEGFA	mRNA	59.0279	34.4741	65.5146	35.2768	-0.83858	3.28273e-32	1.56375e-30
VPS26B	mRNA	10.0204	4.85068	10.8866	5.41429	-1.0799	3.11683e-11	3.96744e-10
VPS37C	mRNA	15.8545	11.5102	19.2118	11.556	-0.693375	1.89835e-06	1.30985e-05
VSIR	mRNA	11.4482	2.96287	13.9075	3.60866	-1.90025	4.60324e-39	2.92707e-37
VWCE	mRNA	0.544133	0.1321	0.521767	0.277095	-1.6165	0.000538203	0.00224919
WARS	mRNA	78.4788	31.1204	78.0547	34.1255	-1.20516	4.91743e-58	5.72819e-56
WASH3P	misc_RNA	5.95759	4.91283	7.72604	4.776	-0.586124	0.00458573	0.0147797
WASH7P	misc_RNA	7.27171	5.78565	9.7659	7.19903	-0.77765	7.58617e-05	0.00038619
WASH8P	misc_RNA	7.68524	5.22503	8.77059	6.04221	-0.711344	8.84358e-05	0.000444649
WDR24	mRNA	8.07453	5.44065	8.05099	6.51525	-0.644415	0.0019937	0.00712286
WDR81	mRNA	8.64601	7.35383	9.94807	7.3089	-0.628851	5.90121e-07	4.40747e-06
WFDC21P	misc_RNA	1.23114	0.506569	3.03506	0.446087	-2.15796	0.00967226	0.0282684
WFS1	mRNA	23.6336	12.8153	26.3135	13.115	-1.10701	1.72135e-19	4.17887e-18
WIPI1	misc_RNA,mRNA	17.9727	9.16749	19.0509	11.0393	-0.869377	5.64012e-09	5.58452e-08
WNT7B	mRNA	3.91412	1.73454	4.6486	2.09122	-1.25681	8.79762e-07	6.38496e-06
WTIP	mRNA	5.97589	5.2785	6.40503	4.80276	-0.752547	0.00393366	0.012897
XBP1	mRNA	96.0441	39.1236	102.921	41.8642	-1.21793	2.72016e-53	2.81395e-51
XRRA1	mRNA	4.21439	3.04214	4.73996	2.81394	-0.713501	1.50817e-06	1.05694e-05
YARS	mRNA	85.1329	48.5577	88.0124	48.3976	-0.857355	1.05636e-49	1.02401e-47
YDJC	mRNA	51.6923	43.8548	51.109	37.8753	-0.609302	7.46129e-06	4.6194e-05
YIF1A	mRNA	33.3872	17.5247	38.2584	20.6835	-0.907808	7.97834e-07	5.84236e-06
YIPF2	mRNA	31.1649	20.7485	37.7687	18.7724	-0.898752	1.00664e-09	1.0953e-08
ZBTB17	mRNA	13.5647	9.11563	16.6861	10.7654	-0.653337	1.36566e-05	8.02492e-05
ZBTB43	mRNA	5.25587	3.4354	6.21262	3.50347	-0.602641	0.000123506	0.000602829
ZBTB45	mRNA	11.4869	9.406	13.2115	12.2317	-0.592541	0.00526867	0.0166783
ZBTB47	mRNA	3.06065	1.94319	3.08016	2.04664	-0.842144	0.000147454	0.000707267
ZBTB49	misc_RNA,mRNA	2.91874	1.38854	2.82065	1.94355	-0.718667	0.013985	0.0385409
ZBTB7A	mRNA	17.8586	12.7437	18.4337	14.0772	-0.590965	3.40062e-10	3.88618e-09
ZDHHC1	mRNA	4.61734	4.51496	5.28002	3.24782	-0.722671	0.0154589	0.0420138
ZFAND2A	misc_RNA,mRNA	26.421	10.4461	25.9808	10.1619	-1.03671	4.14688e-06	2.70896e-05
ZFAND2B	mRNA	17.4278	11.5569	16.4576	9.80297	-0.745824	0.00113798	0.00435162
ZFAND3	mRNA	42.7713	25.3226	39.4722	23.5276	-0.69374	2.4347e-13	3.77093e-12
ZFAT	misc_RNA,mRNA	5.45212	3.44633	6.31447	3.72941	-0.592728	0.00019103	0.000891302
ZFPL1	mRNA	28.8769	21.8647	31.8174	19.5875	-0.723878	1.51688e-05	8.82745e-05
ZFPM1	mRNA	15.0403	9.54925	14.0383	8.75126	-1.03331	1.77075e-09	1.861e-08
ZFYVE19	mRNA	10.8246	7.84395	11.3454	6.83704	-0.80992	3.20427e-05	0.000175148
ZGPAT	mRNA	13.0033	9.26172	16.344	11.6248	-0.742258	0.0010813	0.004159
ZNF205	mRNA	15.2317	11.307	15.6396	11.7309	-0.654057	0.000862635	0.00340291
ZNF213	misc_RNA,mRNA	7.82696	5.174	8.74817	6.62716	-0.70719	0.000874897	0.00344247
ZNF217	mRNA	22.805	13.1663	22.0598	12.9985	-0.656797	5.65999e-16	1.07773e-14
ZNF34	mRNA	3.14989	1.74711	3.03881	1.44011	-0.947151	0.00209141	0.0074314
ZNF341	misc_RNA,mRNA	2.9825	1.651	1.83594	1.67064	-0.792369	0.00800168	0.0239929
ZNF385A	mRNA	37.3211	26.7495	44.2149	26.5737	-0.85124	2.89992e-17	6.12785e-16
ZNF408	mRNA	9.24991	5.87243	10.651	7.25079	-0.773093	0.000278305	0.00124608
ZNF414	mRNA	17.5527	10.8461	17.5265	13.4273	-0.759668	0.000201406	0.000933741
ZNF444	mRNA	16.9421	11.7163	14.9913	11.9037	-0.708209	0.000348676	0.00152664
ZNF460	mRNA	28.583	14.7128	25.9623	14.315	-0.735246	2.8181e-16	5.53321e-15
ZNF467	mRNA	17.9868	8.02016	17.1418	6.61549	-1.46918	6.90109e-14	1.11886e-12
ZNF469	mRNA	5.82065	3.55634	6.4119	3.54607	-1.06326	2.27255e-19	5.43139e-18
ZNF526	mRNA	11.0182	8.11721	11.9154	8.0205	-0.645312	0.000256735	0.00116075
ZNF574	mRNA	18.7561	13.2607	20.1022	15.1295	-0.629811	5.24588e-06	3.34491e-05
ZNF579	mRNA	30.4879	23.7635	28.8863	22.7074	-0.730485	4.60598e-06	2.98336e-05
ZNF592	mRNA	13.0114	8.50502	14.8626	9.74774	-0.646042	2.02887e-14	3.41727e-13
ZNF593	mRNA	106.207	43.4362	106.09	54.9809	-1.00849	9.39639e-08	7.93257e-07
ZNF598	mRNA	21.6953	14.6335	23.284	13.5695	-0.936451	3.7645e-15	6.78798e-14
ZNF628	mRNA	9.70219	6.188	11.6871	7.3704	-0.976065	4.44445e-07	3.39817e-06
ZNF646	mRNA	9.45137	6.56892	9.55451	8.04117	-0.590941	4.48861e-06	2.91434e-05
ZNF653	mRNA	6.71208	4.29154	6.69706	4.30477	-0.917962	0.000424901	0.00182352
ZNF692	mRNA	8.69592	5.10124	8.57867	5.75881	-0.710734	0.000198597	0.000922262
ZNF70	mRNA	3.48106	2.1569	3.98733	2.42263	-0.79901	4.93328e-06	3.17038e-05
ZNF707	misc_RNA,mRNA	7.85384	5.93427	6.88282	5.58535	-0.662316	0.00663294	0.020369
ZNF771	mRNA	15.8917	9.49767	14.6497	11.6268	-0.775858	0.0101984	0.0295258
ZNF777	mRNA	12.2177	7.3336	13.472	8.31163	-0.909607	2.20357e-08	2.01358e-07
ZNF778	misc_RNA,mRNA	7.58968	4.92187	7.81801	4.6393	-0.676432	2.79036e-05	0.000153858
ZNF783	misc_RNA,mRNA	1.70646	1.17167	1.63345	1.0996	-0.814641	0.0102688	0.0297175
ZNF784	mRNA	6.37559	2.81331	7.08862	4.18025	-1.11205	0.00169799	0.00620226
ZNF787	mRNA	51.517	39.1597	54.5298	38.2008	-0.784543	5.72655e-09	5.66605e-08
ZNHIT2	mRNA	20.9985	12.5422	21.8668	18.7123	-0.79036	0.00351563	0.0116923
ZSCAN21	mRNA	7.7198	4.61386	7.98883	5.28032	-0.642622	0.00499142	0.0159097
ZYX	mRNA	159.069	65.644	182.342	70.1551	-1.4438	3.80459e-126	1.07631e-123
AAMDC	misc_RNA,mRNA	7.90825	13.5153	2.7565	13.5611	1.29193	0.00220963	0.00778397
AASS	mRNA	0.727014	1.18692	0.7005	1.29727	0.785498	0.000668008	0.00270996
ABCC5	misc_RNA,mRNA	4.0357	8.36792	4.16762	8.4221	1.02303	8.31566e-12	1.12241e-10
ABHD17C	mRNA	13.5455	20.9003	11.7672	19.9513	0.744373	2.58519e-06	1.74724e-05
ABRACL	mRNA	37.0057	56.8218	42.5419	59.7755	0.848556	2.34629e-07	1.86814e-06
ACACB	mRNA	1.10675	2.08185	1.18734	2.31862	0.675235	0.000464159	0.0019761
ACADM	mRNA	15.5208	21.9555	15.4945	22.4974	0.607764	9.4089e-08	7.93829e-07
ACADSB	mRNA	3.86454	6.07362	3.54673	6.12898	0.891728	8.65973e-13	1.27976e-11
ACAT1	mRNA	21.7273	35.8612	21.0124	35.5628	0.932934	8.4321e-17	1.71891e-15
ACOT13	mRNA	4.11467	5.34268	4.0394	5.09001	0.657816	0.000504125	0.00212665
ACSL5	mRNA	11.2501	19.406	11.6206	20.9193	0.913539	2.55781e-17	5.44645e-16
ACYP1	misc_RNA,mRNA	15.5453	24.8107	13.5407	20.3382	0.893924	0.00379685	0.0125076
ADAM19	mRNA	9.02272	26.0098	10.1024	26.2364	1.41554	6.05436e-80	1.04907e-77
ADAMTS14	mRNA	5.45171	10.6377	5.61472	10.8012	0.751913	1.06398e-11	1.42226e-10
ADAT2	mRNA	1.46127	2.39688	1.54738	2.46294	0.662552	9.23036e-05	0.000462586
ADGRF1	mRNA	5.52452	7.50666	4.47139	7.47449	0.720477	5.10039e-09	5.07842e-08
ADGRV1	misc_RNA,mRNA	0.889581	1.4556	0.845906	1.54868	0.802101	1.54678e-07	1.26498e-06
ADORA1	mRNA	1.37875	2.99502	1.57732	3.79618	1.06789	0.00375702	0.012397
ADPRH	mRNA	0.445954	0.984484	0.476532	0.977673	1.14694	0.0187024	0.0494285
AGL	mRNA	10.9146	14.7713	10.6718	14.4774	0.615161	1.98631e-15	3.63248e-14
AHRR	mRNA	3.55413	6.01368	3.3256	6.1478	0.678062	3.82225e-05	0.000206164
AKAP6	mRNA	0.408448	0.868842	0.357114	0.89419	1.44062	2.45919e-06	1.66778e-05
ALDH1A3	mRNA	111.235	168.267	113.155	168.067	0.655801	1.09701e-56	1.22635e-54
ALG10	mRNA	3.59752	5.40341	2.60452	4.95818	1.06874	4.19519e-07	3.22717e-06
ALG10B	mRNA	1.32565	1.59779	1.01306	1.39911	0.752107	0.000105814	0.000523682
ALG6	mRNA	3.60341	5.29078	3.414	5.87911	0.652019	0.00034466	0.00151144
AMOT	mRNA	1.66743	3.49062	1.47102	3.01898	1.08733	1.90655e-08	1.75488e-07
ANAPC7	mRNA	13.5586	23.4182	12.1049	22.7417	0.720454	5.54687e-11	6.90222e-10
ANGEL2	misc_RNA,mRNA	3.64018	5.87205	3.11879	5.89486	0.713021	2.30774e-06	1.57199e-05
ANKEF1	mRNA	4.99151	9.72238	5.69461	8.63825	0.80633	8.04063e-08	6.82543e-07
ANKRD18A	mRNA	2.92165	4.41472	3.07232	4.35329	0.666568	5.29796e-05	0.000278394
ANKRD22	mRNA	0.213621	0.910666	0.26445	0.721262	1.8643	0.000640277	0.00261429
ANKRD36C	mRNA	1.62765	2.9529	1.56064	3.40579	0.736112	5.7422e-11	7.13248e-10
ANO5	mRNA	0.351032	0.922279	0.279018	0.729213	1.27882	0.000185971	0.000869161
ANP32E	mRNA	44.7362	64.7289	41.4048	62.8136	0.809231	1.23101e-36	6.99354e-35
AP1S1	mRNA	37.8399	60.8667	37.4665	58.6622	0.629503	1.88177e-07	1.51834e-06
AP1S2	mRNA	5.10063	7.45394	5.79769	6.95413	0.641268	0.0014709	0.00545615
AP5M1	misc_RNA,mRNA	6.97126	12.1301	6.79417	11.0081	0.755886	1.02844e-07	8.61926e-07
APAF1	mRNA	3.75761	6.05001	3.82408	5.69808	0.656004	1.32476e-07	1.09439e-06
APH1B	mRNA	2.32443	3.08081	1.6482	2.91816	0.658671	0.011144	0.0318447
AREG	mRNA	10.2377	15.0266	9.35013	18.0234	0.718638	0.000113779	0.000558956
ARHGAP11A	mRNA	23.6077	32.9785	23.3488	33.668	0.704576	4.81825e-26	1.70384e-24
ARHGAP18	mRNA	55.1633	74.5843	55.4915	73.0544	0.587831	4.31658e-35	2.31924e-33
ARHGAP19	mRNA	11.1323	18.859	10.8078	17.2481	0.831527	1.92531e-13	3.00211e-12
ARHGAP26	misc_RNA,mRNA	4.19131	6.71512	4.51225	6.12653	0.610356	5.28905e-08	4.59666e-07
ARHGEF39	mRNA	3.84735	6.88434	4.46254	7.4653	0.622159	7.9874e-05	0.000404979
ARID5B	mRNA	2.65741	7.14868	2.25828	7.0836	1.65884	6.78328e-32	3.16599e-30
ARL4C	mRNA	12.3836	33.7514	12.915	35.2728	1.51953	1.44245e-55	1.59962e-53
ARL6IP1	mRNA	213.471	332.683	208.724	313.964	0.823	3.23578e-99	7.60243e-97
ARL6IP5	mRNA	19.6267	26.3131	19.3833	25.4872	0.621094	5.39832e-07	4.07357e-06
ARMCX5	mRNA	4.51882	6.38711	5.20737	6.63393	0.686174	0.00368492	0.0121794
ARNTL2	mRNA	4.39976	7.75469	4.75138	8.04959	0.904909	4.57495e-17	9.53653e-16
ARPIN	mRNA	3.01565	4.31107	2.94379	4.00537	0.6529	0.000158057	0.000750595
ARSJ	mRNA	1.04499	1.5742	1.1146	1.80662	0.80523	0.00854683	0.0254132
ASF1A	mRNA	9.70782	14.7249	9.50572	14.8014	0.842673	1.38691e-08	1.30341e-07
ASF1B	mRNA	26.0761	54.6847	32.5622	56.0434	0.830151	1.06537e-12	1.55455e-11
ASPM	mRNA	8.81169	17.1187	8.59637	16.0048	1.12402	1.46566e-66	2.0317e-64
ASRGL1	mRNA	5.8026	11.2571	6.67618	12.937	0.934377	1.078e-06	7.7067e-06
ATAD2	mRNA	28.9844	42.3187	28.6404	41.0727	0.678796	5.31932e-35	2.82515e-33
ATF7IP	mRNA	12.5916	16.7462	11.6273	16.7951	0.71126	9.13393e-23	2.67684e-21
ATG4C	mRNA	2.40427	4.60032	2.43334	4.00883	0.792489	0.000640156	0.00261429
ATP11C	mRNA	5.89751	8.06636	5.90954	8.41058	0.621004	3.10442e-08	2.77814e-07
ATP2A3	mRNA	6.5756	12.6435	6.62216	13.7874	0.739434	1.9465e-07	1.56783e-06
ATP5IF1	mRNA	126.39	193.467	134.454	197.828	0.625167	6.91285e-06	4.31454e-05
ATP5MC1	mRNA	160.901	245.691	203.313	246.469	0.67762	7.22066e-09	7.01913e-08
ATP5MD	mRNA	548.63	646.746	542.688	649.024	0.661181	7.05989e-10	7.84168e-09
ATP5ME	misc_RNA,mRNA	215.298	296.142	222.768	277.877	0.784742	0.000951001	0.00371137
ATP5MF	mRNA	166.499	248.394	210.365	278.85	0.984158	0.0116266	0.0330195
ATP5MG	misc_RNA,mRNA	51.5295	63.3163	41.2303	58.7729	0.621834	4.14387e-08	3.64481e-07
ATP7B	mRNA	1.68283	3.3939	1.80853	3.35739	0.667152	0.000322732	0.00142384
ATP8A1	mRNA	0.21643	0.626066	0.174306	0.429897	1.2635	0.00116255	0.00443581
AURKA	mRNA	27.3725	45.9619	27.4117	42.5025	0.736045	1.2017e-15	2.22107e-14
AURKB	misc_RNA,mRNA	31.9799	55.3265	35.3431	63.0442	0.843651	1.129e-12	1.64566e-11
AXIN2	mRNA	2.99004	9.7839	3.89415	9.87618	1.44935	4.37309e-18	9.69917e-17
B3GNT2	mRNA	13.371	19.1297	13.8259	18.2996	0.625571	8.85216e-07	6.42117e-06
BACE1	mRNA	3.46941	5.36076	3.34475	5.40743	0.73771	0.00146503	0.00543727
BANK1	mRNA	2.30388	3.50522	1.67398	2.89065	0.968585	0.000488105	0.00206536
BCL11A	mRNA	0.142031	0.884127	0.474569	0.635776	2.13488	0.000103377	0.000513258
BCL7A	mRNA	4.97407	7.19199	4.98257	8.30649	0.6032	0.00112361	0.00429907
BDH2	mRNA	1.27457	3.23249	1.01525	3.66017	1.76206	5.70684e-10	6.39e-09
BDNF	mRNA	11.9881	19.3134	13.1562	19.2697	0.686765	1.96947e-12	2.81677e-11
BEX3	mRNA	63.4638	105.322	59.3096	102.156	0.76903	2.09427e-11	2.71478e-10
BIRC3	mRNA	2.2322	3.72865	2.03906	3.82881	1.0502	4.43995e-10	5.02011e-09
BIRC5	mRNA	60.4961	90.3981	59.3453	88.1498	0.64706	4.7205e-21	1.24877e-19
BLM	mRNA	6.50084	8.53425	5.75236	8.50521	0.642172	6.79987e-07	5.03256e-06
BLMH	mRNA	12.9388	20.3404	12.5969	22.1337	0.729022	1.84947e-08	1.70916e-07
BLOC1S6	misc_RNA,mRNA	16.9443	22.5461	16.2518	23.2484	0.650056	4.71344e-13	7.14073e-12
BMP4	mRNA	125.678	241.27	140.261	258.546	0.84869	4.02731e-61	5.02942e-59
BPHL	misc_RNA,mRNA	5.0192	8.82679	4.86581	9.02664	0.812264	0.000149977	0.000718624
BRIP1	mRNA	4.69498	8.2144	4.55094	7.6034	0.840452	6.91958e-18	1.51771e-16
BRMS1L	mRNA	3.38089	4.65341	2.7569	4.74465	0.6824	0.00468573	0.0150565
BTC	mRNA	1.41601	3.70379	1.72486	3.13599	1.20493	9.31563e-05	0.000466354
BTD	mRNA	1.93435	6.16472	3.32379	5.49982	0.778009	0.00160833	0.00589807
BTN3A1	mRNA	1.66448	2.67985	1.43075	3.09534	0.796959	0.00157053	0.00577931
BTN3A2	mRNA	2.7592	6.29327	3.34581	5.66948	1.10482	4.92406e-09	4.92122e-08
BUB1	mRNA	26.3129	40.6407	28.2716	41.9379	0.691776	2.51539e-23	7.6972e-22
BUB1B	mRNA	20.1188	32.9079	17.9047	33.0278	0.911656	2.3293e-27	8.58744e-26
BVES	mRNA	1.66574	2.67576	1.75346	2.95549	0.718793	0.000620974	0.00254598
C12orf60	mRNA	0.749809	3.12514	0.895711	1.8986	1.39569	0.0162675	0.0438544
C18orf54	misc_RNA,mRNA	1.76298	4.67765	1.64044	4.36839	1.41106	2.6828e-16	5.27503e-15
C1orf112	misc_RNA,mRNA	5.72799	7.15494	5.02987	8.09696	0.717272	4.30482e-06	2.80288e-05
C1orf21	mRNA	0.802086	1.45119	0.631564	1.34953	1.1066	2.38171e-05	0.000133449
C3orf52	mRNA	5.76072	7.24083	5.00442	8.30188	0.640034	0.00469189	0.0150728
C4orf46	misc_RNA,mRNA	6.9756	10.1501	7.31358	10.26	0.817893	1.11015e-08	1.05693e-07
C5orf30	mRNA	3.54083	4.85256	3.99398	5.00889	0.642579	0.00385631	0.0126703
C5orf34	mRNA	1.39293	2.60435	1.64916	3.09531	0.93914	0.000597385	0.00245603
CA8	misc_RNA,mRNA	0.24519	0.77685	0.219609	0.789931	2.14966	8.07324e-06	4.95402e-05
CALCRL	mRNA	0.349522	0.793686	0.324828	1.10797	1.70125	1.34043e-05	7.88332e-05
CALM1	mRNA	37.1459	54.9779	36.3913	51.826	0.672747	5.93557e-27	2.1539e-25
CAMK2D	mRNA	41.7997	53.6076	40.8199	50.1745	0.59026	9.49417e-24	2.96415e-22
CAMK4	mRNA	1.97704	2.35501	1.95213	2.08662	0.658165	0.000174742	0.000824181
CAPS2	misc_RNA,mRNA	1.56791	2.67929	1.66398	2.53186	0.59765	0.00012198	0.000596222
CARNMT1	misc_RNA,mRNA	8.31898	13.229	7.6177	12.5762	0.853502	5.46564e-14	8.9135e-13
CASC19	lncRNA	0	0	0	0	1.08964	0.0139477	0.0384609
CASP2	mRNA	15.4742	28.1518	15.8858	26.6821	0.749498	8.98203e-21	2.35812e-19
CASP6	misc_RNA,mRNA	5.83157	8.78469	6.40449	9.74753	0.649974	0.00192804	0.00692933
CASP7	mRNA	6.49969	15.1109	6.54821	13.7104	1.00056	2.91623e-13	4.47672e-12
CCAT1	lncRNA	3.54964	4.74097	2.60762	4.45547	0.66784	0.000573614	0.00237925
CCDC126	mRNA	2.61955	3.44791	2.66843	3.71579	0.670017	0.0155677	0.042264
CCDC14	mRNA	7.37028	11.2709	7.45016	10.4574	0.723571	1.32343e-11	1.75219e-10
CCDC18	mRNA	2.27073	3.98377	2.06704	3.28416	0.59268	0.00014014	0.000674988
CCDC34	mRNA	7.20107	10.8342	7.62826	10.3932	0.617593	0.00428084	0.0139167
CCDC77	mRNA	2.87703	7.03111	2.38606	6.7782	1.26772	1.57468e-08	1.46992e-07
CCDC88A	mRNA	3.37869	5.13284	3.18271	4.79191	0.734136	8.84903e-12	1.18977e-10
CCNA2	mRNA	25.6432	49.5438	26.2515	48.3236	1.03305	1.27212e-38	7.83738e-37
CCNB1	mRNA	82.8374	118.888	77.4039	119.732	0.749337	8.51417e-35	4.47059e-33
CCNB2	mRNA	51.0982	78.6817	53.6264	71.6072	0.678275	5.35895e-14	8.76011e-13
CCNE2	mRNA	4.72873	10.5804	4.30519	9.77118	1.50588	2.50224e-16	4.92699e-15
CCP110	mRNA	6.34348	8.79902	6.50417	8.40231	0.59327	3.41785e-07	2.65722e-06
CCSER1	mRNA	1.19932	1.72959	1.27787	2.23833	0.79031	0.0057007	0.0178907
CD24	misc_RNA,mRNA	9.02362	20.5837	8.95788	17.4058	1.21442	6.54646e-15	1.1487e-13
CD47	mRNA	5.30875	8.50443	5.37428	8.12001	0.778934	1.56751e-09	1.66377e-08
CDC23	mRNA	11.2254	17.4108	11.7215	18.3346	0.632381	3.01326e-08	2.70881e-07
CDC25A	mRNA	4.74826	9.14472	4.69288	8.2004	0.845141	1.79636e-07	1.4545e-06
CDCA2	mRNA	17.577	25.5986	17.56	25.8469	0.656577	1.92125e-14	3.25579e-13
CDCA3	misc_RNA,mRNA	10.717	18.3257	12.8691	18.7675	0.586453	0.000325913	0.00143605
CDCA5	mRNA	22.7413	35.4788	25.757	39.1804	0.630358	2.16498e-09	2.26156e-08
CDCA7	mRNA	6.72857	13.8609	6.31238	14.4429	1.12549	2.00625e-12	2.86117e-11
CDK1	mRNA	58.081	89.3684	60.1946	90.3278	0.866573	4.79972e-35	2.56887e-33
CDK2	mRNA	29.6743	48.6586	31.8502	50.126	0.739695	5.00153e-16	9.58938e-15
CDK6	mRNA	22.2821	30.9801	22.5791	30.9538	0.692377	2.61565e-45	2.15822e-43
CDKL2	mRNA	0.284985	0.630391	0.199853	0.586352	1.29126	0.00886201	0.0262378
CDKN2C	mRNA	4.97702	11.1241	5.10243	10.167	0.851039	0.000763212	0.00305947
CDKN3	mRNA	34.5935	62.2592	34.5477	52.4656	0.987958	2.21398e-11	2.86022e-10
CDS2	mRNA	11.3447	16.5508	11.1692	16.2176	0.601154	1.31528e-15	2.42453e-14
CEMIP	mRNA	2.36753	10.1627	2.73042	10.3911	2.167	4.89192e-59	5.79588e-57
CENPC	misc_RNA,mRNA	2.96897	4.66395	2.72061	4.29274	0.659497	7.9447e-07	5.82079e-06
CENPE	mRNA	3.55143	5.25548	3.38626	5.29619	0.694204	3.805e-12	5.29036e-11
CENPF	mRNA	32.6219	46.1179	31.8438	44.1908	0.592687	2.06075e-48	1.86707e-46
CENPI	mRNA	3.51291	7.03474	3.72293	6.6885	0.970834	1.43184e-08	1.3429e-07
CENPK	mRNA	3.21678	7.75526	4.3768	7.39865	0.879493	1.04193e-05	6.26333e-05
CENPQ	mRNA	5.00049	8.03977	5.07339	8.36342	0.855656	0.000135919	0.000656942
CENPW	misc_RNA,mRNA	10.9156	17.1739	10.0452	17.6765	0.706811	0.00418525	0.013638
CEP152	mRNA	3.58973	5.91729	3.64069	5.05357	0.690712	1.73384e-07	1.40552e-06
CEP41	misc_RNA,mRNA	1.81126	2.85356	1.65675	2.86941	0.955127	5.24428e-06	3.34491e-05
CEP55	mRNA	31.0601	43.9194	29.8696	40.3452	0.622589	9.07957e-14	1.45672e-12
CEP57L1	misc_RNA,mRNA	3.01286	4.82026	2.86149	4.5617	0.772507	5.47898e-07	4.1277e-06
CEP68	misc_RNA,mRNA	4.15949	5.62059	4.12567	5.26389	0.839799	9.84549e-07	7.07507e-06
CEP78	mRNA	11.1708	14.0242	10.0447	14.586	0.793032	2.86772e-16	5.60681e-15
CEP97	mRNA	4.17817	7.29617	3.53479	7.24523	1.16057	1.79838e-21	4.87849e-20
CETN3	mRNA	8.75423	13.0783	9.64293	12.8368	0.650446	0.0012295	0.00465222
CGNL1	mRNA	0.832148	1.44655	0.845465	1.70864	0.747823	0.00642334	0.0197999
CHCHD1	mRNA	19.6845	26.2187	19.9286	29.5371	0.655472	0.0046956	0.0150799
CHEK1	misc_RNA,mRNA	16.3488	22.3558	14.9726	20.868	0.630829	8.59136e-11	1.05021e-09
CHML	mRNA	2.89251	5.70369	2.89106	5.35492	1.17775	3.46991e-18	7.7331e-17
CHRNA5	mRNA	2.77738	4.80307	3.03861	5.62974	0.907993	3.18271e-06	2.11906e-05
CIAO2A	misc_RNA,mRNA	40.6868	59.7486	40.82	53.5764	0.587313	4.3841e-06	2.85317e-05
CKAP2	mRNA	27.9174	39.9251	26.5298	41.4274	0.74811	7.91996e-24	2.47825e-22
CKAP2L	misc_RNA,mRNA	5.90327	9.77239	6.25985	9.02587	0.777636	3.82275e-11	4.83054e-10
CKS2	mRNA	162.631	229.41	175.702	227.413	0.720194	2.851e-10	3.27428e-09
CLDND1	mRNA	120.663	167.816	113.712	157.875	0.687473	4.30239e-44	3.27691e-42
CLSPN	mRNA	4.65704	8.53967	4.47802	7.946	0.907242	3.76299e-16	7.31592e-15
CMTM6	mRNA	62.6081	76.4273	59.5165	77.2536	0.587805	1.2179e-21	3.34308e-20
CNOT6	mRNA	17.4884	24.9528	16.99	24.0304	0.620185	1.00946e-18	2.31292e-17
CNTN1	mRNA	1.01787	1.85854	0.760589	2.27024	1.53591	2.91248e-07	2.29001e-06
CNTNAP2	mRNA	0.23099	0.443192	0.165157	0.374955	1.12314	0.0158585	0.0428855
CNTRL	mRNA	2.01221	3.84632	2.15083	3.52077	0.65368	2.212e-05	0.000124711
COMMD2	misc_RNA,mRNA	7.12473	11.872	8.16882	10.8434	0.634511	1.57121e-07	1.28344e-06
COMMD4	misc_RNA,mRNA	59.3123	90.7912	56.1264	98.5808	0.667063	3.11576e-07	2.44153e-06
COX6C	mRNA	88.2014	134.888	87.2854	132.977	0.728948	1.41908e-12	2.05337e-11
COX7B	mRNA	15.0652	21.7774	13.7036	18.9392	0.628097	2.15776e-06	1.48e-05
CPNE8	mRNA	4.86129	8.50666	4.75243	7.10016	0.935009	1.3752e-08	1.29505e-07
CPOX	mRNA	122.49	236.451	123.503	232.499	1.02162	1.99077e-131	5.8715e-129
CRYM	mRNA	3.01759	8.04932	2.41705	5.45487	1.1911	0.000780602	0.00312196
CRYZL2P	misc_RNA	1.02962	2.22346	1.95513	2.537	0.989402	0.005293	0.0167515
CSE1L	misc_RNA,mRNA	66.1158	93.7536	66.3387	89.1618	0.596151	5.99622e-33	2.92675e-31
CSRP2	mRNA	34.4486	56.2849	34.803	63.4172	0.96243	5.01217e-10	5.64409e-09
CSTF3	mRNA	19.3383	23.9093	22.2365	26.5975	0.914941	5.32054e-11	6.6325e-10
CTPS2	mRNA	3.50782	4.85521	3.29821	5.06773	0.68674	3.50884e-05	0.000190445
CTSC	mRNA	12.6785	18.3354	13.3229	18.4367	0.636109	9.47888e-06	5.74284e-05
CTSV	mRNA	2.72984	3.92052	2.39236	3.81334	0.686031	0.00090201	0.00353911
CTTNBP2	mRNA	1.10834	2.42519	1.25766	2.14113	0.760204	0.000304297	0.00134981
CXCL8	mRNA	0.606061	3.68177	2.1997	2.84279	1.62022	0.000785706	0.00313875
CXXC4	misc_RNA,mRNA	0.194946	0.768366	0.264659	0.929023	1.95022	0.000107088	0.000529408
CYB561A3	mRNA	9.11368	15.3337	9.44512	14.5019	0.601297	0.000597443	0.00245603
CYB5A	mRNA	13.9813	21.384	16.9665	26.0165	0.648308	0.00925583	0.0272408
CYB5B	mRNA	128.788	188.038	133.665	193.189	0.705421	2.12274e-89	4.26456e-87
CYB5RL	misc_RNA,mRNA	1.40934	3.70194	1.3401	4.33185	1.13628	4.63979e-05	0.000245953
CYBRD1	mRNA	4.2002	5.64778	3.90789	5.55987	0.592216	0.000534438	0.00223751
CYP1B1	mRNA	0.511438	1.57284	0.584595	1.74785	1.8534	2.28318e-07	1.81998e-06
CYP24A1	mRNA	43.144	68.9277	43.0068	68.2017	0.804152	3.44057e-39	2.19784e-37
CYP2U1	mRNA	1.99461	2.95295	1.8139	2.73909	0.7258	0.00215876	0.00762413
CYP4V2	mRNA	1.30946	2.20196	1.362	2.1299	0.624638	0.0114888	0.0327151
DARS2	mRNA	8.6455	17.1204	9.10174	18.5786	1.06231	4.67192e-19	1.09581e-17
DCK	mRNA	17.4894	25.6736	17.4845	24.5902	0.77412	2.09339e-11	2.71478e-10
DCLRE1A	mRNA	5.85531	9.20549	6.15337	8.90342	0.75852	3.08125e-08	2.76097e-07
DCP2	misc_RNA,mRNA	10.047	14.9156	9.30013	14.9186	0.823014	3.04472e-28	1.18224e-26
DCUN1D4	mRNA	5.16185	9.4157	5.29509	8.90097	0.952045	5.66872e-13	8.51353e-12
DDHD1	mRNA	5.65199	8.51057	5.40461	8.53433	0.739973	3.7859e-22	1.07102e-20
DDIAS	mRNA	3.43793	5.71098	3.87604	5.11711	0.764086	8.18898e-05	0.000413837
DDIT4L	mRNA	3.71714	8.65736	3.75838	6.33565	1.17529	3.33428e-07	2.601e-06
DDX5	mRNA	106.398	159.359	106.82	158.802	0.688118	1.03312e-74	1.60911e-72
DECR1	mRNA	24.9409	39.4949	25.8116	35.1207	0.747112	6.27494e-08	5.42289e-07
DEPDC1	mRNA	17.3653	27.1941	16.3874	26.3843	1.18739	7.89973e-60	9.60579e-58
DEPDC1B	mRNA	16.3182	23.0301	15.7492	23.1582	0.760345	1.01701e-11	1.36606e-10
DEPTOR	mRNA	1.25106	2.0679	0.967948	2.198	1.18665	0.00543929	0.0171599
DGKG	mRNA	1.18713	2.52666	1.34655	2.53516	0.960078	2.45884e-05	0.000137105
DHRS1	mRNA	6.35151	13.7448	6.0089	13.7544	0.84633	0.000492011	0.00207998
DHRS11	mRNA	4.15633	8.08221	3.65288	7.47006	0.786537	0.00306532	0.0103739
DHRS2	mRNA	3.8795	11.7906	4.46675	12.2007	1.37366	4.29747e-08	3.77273e-07
DHRS7	mRNA	13.2051	18.1562	14.4764	19.5002	0.647642	7.40201e-06	4.5868e-05
DHX9	misc_RNA,mRNA	68.9871	100.979	66.8729	96.6546	0.600803	1.27165e-44	1.01894e-42
DIXDC1	mRNA	1.91093	3.9788	1.86332	4.28627	1.13893	1.25612e-09	1.3477e-08
DLGAP5	mRNA	16.8389	29.4333	15.0532	28.7859	0.991496	4.61955e-28	1.76896e-26
DNA2	misc_RNA,mRNA	4.5882	6.65053	4.35005	7.42669	0.697583	1.71331e-07	1.38984e-06
DNAAF2	mRNA	8.68281	9.93077	7.63656	11.6552	0.595688	0.00264582	0.00908957
DNAH6	mRNA	0.275189	0.75674	0.220731	0.660828	1.28153	1.69041e-07	1.37434e-06
DNM3	misc_RNA,mRNA	1.09067	2.40558	0.998327	2.84897	1.3684	2.65782e-07	2.1053e-06
DOCK4	mRNA	0.705081	1.47075	0.735213	1.50194	1.12209	1.84616e-06	1.27638e-05
DPF1	mRNA	3.08686	5.65811	2.89173	6.82247	0.682449	0.0127733	0.0357702
DPY19L1	mRNA	33.7149	58.4023	32.3467	58.3885	0.94989	1.0614e-66	1.48904e-64
DPYSL5	mRNA	3.17473	6.10378	3.1324	7.0503	0.908782	3.83911e-07	2.96808e-06
DRD1	mRNA	3.02197	6.94627	3.02571	6.20486	1.15213	3.88652e-09	3.93248e-08
DSC2	mRNA	19.0781	28.1952	17.2872	27.9442	0.810003	1.85964e-27	6.89261e-26
DSCC1	mRNA	8.59416	17.735	7.3159	15.7865	1.19924	1.27906e-14	2.19706e-13
DTL	mRNA	11.2358	17.2298	9.92336	16.7936	0.810322	1.03263e-15	1.92915e-14
DTNA	mRNA	2.11217	5.03801	2.68141	3.52318	1.02824	3.89325e-07	3.00826e-06
DTWD2	mRNA	2.95716	4.04763	3.16962	3.72486	0.642017	9.12342e-05	0.000457888
DTX3L	mRNA	5.08535	7.92166	4.51744	7.04499	0.703425	4.42309e-09	4.43653e-08
DUSP19	misc_RNA,mRNA	0.483944	1.13797	0.423382	1.31605	1.65404	4.39612e-06	2.85965e-05
DUSP2	mRNA	3.82021	6.90128	3.00421	7.94864	0.875403	0.0120912	0.03415
DUSP6	mRNA	111.652	164.474	109.837	163.527	0.614385	8.01227e-43	5.93937e-41
DYNLL2	mRNA	22.1639	36.9144	20.3202	34.3206	0.8247	2.73019e-41	1.88288e-39
DYNLT3	mRNA	12.5994	16.2154	11.4159	15.6989	0.67455	6.45156e-06	4.06138e-05
E2F2	mRNA	3.99217	6.97918	3.83742	7.40694	0.711775	6.08931e-06	3.85434e-05
E2F7	mRNA	7.25219	11.0858	7.00524	11.8189	0.68303	7.03411e-11	8.67499e-10
E2F8	mRNA	4.03968	6.48779	3.57659	7.00711	0.795259	1.28861e-06	9.11366e-06
EBF2	mRNA	0.604652	1.02627	0.570559	1.26825	0.874804	0.0171848	0.0458902
EDAR	mRNA	0.392109	0.592001	0.205551	0.686436	1.96056	0.00753757	0.0227886
EDNRA	misc_RNA,mRNA	0.379265	1.16428	0.539896	1.36317	1.62032	0.000334441	0.00146849
EEA1	mRNA	3.58155	5.18741	3.69049	5.02704	0.633218	1.03254e-07	8.64834e-07
EFCAB11	mRNA	3.16562	4.81808	3.28664	4.74298	0.822992	0.000644259	0.00262746
EFCAB7	mRNA	1.73796	3.79994	2.2321	3.2319	0.805782	0.00466587	0.0149996
EFNA2	mRNA	5.95362	9.21898	4.50437	9.77549	0.698206	0.00607087	0.0188984
EFNB2	mRNA	6.9694	13.6658	7.39959	13.405	0.91655	3.70431e-14	6.12758e-13
EFR3B	mRNA	0.309818	0.6942	0.302486	0.863777	1.22552	0.00368421	0.0121794
EGR1	mRNA	30.5068	69.059	33.1551	68.2852	1.01879	9.64772e-38	5.71525e-36
EGR3	mRNA	0.647171	1.33101	0.62976	1.73713	1.33335	0.00232409	0.00812122
EHF	mRNA	8.12755	16.9935	8.20869	16.7858	1.19951	1.41779e-36	7.98919e-35
EHHADH	mRNA	2.29963	4.67337	2.6774	4.04822	1.02362	2.72947e-06	1.83581e-05
EIF5A2	mRNA	2.57702	3.79998	2.40708	3.78871	0.859062	2.2935e-06	1.56459e-05
EMB	mRNA	5.75011	7.44565	4.86267	6.84154	0.611653	1.84369e-05	0.000105391
EME1	mRNA	4.6531	6.6833	4.56041	7.73241	0.606597	0.00460041	0.0148167
EML5	mRNA	0.749998	1.31484	0.61105	1.29586	0.850708	0.00346752	0.0115517
EMP2	mRNA	6.40654	11.1633	5.87615	10.9638	0.807127	1.30227e-11	1.72748e-10
ENPP1	mRNA	1.30886	1.98209	1.54579	2.18057	0.787044	5.37892e-05	0.000282327
ENPP4	mRNA	6.08212	11.7766	7.53704	12.0141	1.05943	3.64754e-17	7.67256e-16
ENY2	misc_RNA,mRNA	13.0194	17.9219	12.4878	17.0252	0.601995	6.66291e-08	5.74744e-07
EOGT	misc_RNA,mRNA	3.03928	5.12476	2.97978	4.58474	0.599696	0.000223285	0.00102489
EPB41L4A	misc_RNA,mRNA	3.29764	4.5246	2.98407	3.96786	0.666384	0.0011811	0.0044979
EPDR1	mRNA	4.62777	8.36719	4.21374	8.30471	0.951527	2.64965e-06	1.78645e-05
EPHA10	mRNA	1.28818	2.8117	1.22402	2.51457	0.750741	0.00782322	0.0235495
ERCC6L	mRNA	5.00619	8.76651	5.4844	8.16888	0.906973	1.3831e-08	1.30092e-07
EREG	mRNA	136.17	227.211	130.105	218.208	0.974552	8.43061e-209	4.6746e-206
ERI2	mRNA	5.06264	9.4471	5.42484	8.38998	0.996461	1.0478e-11	1.40471e-10
ERVMER34-1	mRNA	0.927566	2.23096	0.908159	1.9466	1.16318	1.57507e-11	2.06225e-10
ESCO2	mRNA	6.18649	12.0311	7.32704	10.1813	0.89326	3.18359e-09	3.25689e-08
ETAA1	mRNA	3.76618	5.4032	3.52279	6.07748	0.720715	3.8883e-05	0.0002094
ETV1	misc_RNA,mRNA	4.82448	8.48798	5.21328	8.33894	0.976009	5.42422e-18	1.1935e-16
EVA1A	mRNA	0.230685	1.55372	0.32704	1.07386	1.86949	0.00381477	0.0125517
EXO1	mRNA	3.81903	10.5265	4.50216	9.00191	1.23768	1.12372e-14	1.94227e-13
EXOC6	mRNA	6.80415	9.28522	6.00827	8.92778	0.670898	2.14218e-06	1.47078e-05
EXTL2	misc_RNA,mRNA	5.66515	9.39381	5.53289	9.99596	0.893041	5.42631e-09	5.38436e-08
FABP5	mRNA	148.811	235.61	144.213	225.701	0.932269	2.12865e-19	5.12281e-18
FAM102B	mRNA	5.26985	7.93224	4.99172	7.74866	0.804654	3.71701e-09	3.77197e-08
FAM111A	mRNA	8.06493	12.4895	7.72746	11.3857	0.829295	1.45224e-12	2.09916e-11
FAM111B	mRNA	1.41572	1.83672	1.41882	1.95824	0.738907	0.00511521	0.0162444
FAM126A	mRNA	7.13739	11.2196	7.59387	9.859	0.684609	1.1314e-10	1.36141e-09
FAM13A	mRNA	3.38604	4.21168	3.04433	4.68547	0.647272	2.54524e-05	0.000141355
FAM173B	misc_RNA,mRNA	2.46456	5.3922	2.14928	4.93999	1.14014	6.65143e-07	4.93324e-06
FAM189A1	mRNA	0.141872	0.60965	0.157582	0.561238	1.96138	0.00197299	0.00706343
FAM19A2	mRNA	0.0695149	0.481746	0.115132	0.626088	2.0121	0.00892293	0.0264012
FAM208A	mRNA	7.42372	11.3673	7.1836	11.4942	0.673681	8.20715e-16	1.54366e-14
FAM217B	mRNA	3.86508	6.07316	3.30193	6.0072	0.942322	1.54668e-08	1.44573e-07
FAM72B	mRNA	1.81987	3.80723	2.063	4.44451	1.25753	5.74983e-05	0.000299865
FANCI	mRNA	20.2525	29.8058	18.9955	29.4241	0.635003	3.72539e-19	8.7975e-18
FANCM	mRNA	1.8479	4.0247	2.10651	3.46033	0.671733	7.00233e-05	0.000359239
FAR2	mRNA	3.16022	4.58768	2.83086	4.16825	0.710851	0.00133647	0.00501292
FAT4	mRNA	1.52233	2.47694	1.62463	2.05882	0.638144	1.10462e-05	6.60008e-05
FBXO5	mRNA	16.5511	24.1335	16.3148	22.9779	0.638876	7.00911e-08	6.0348e-07
FGF9	mRNA	0.692921	2.56267	0.428816	2.58347	2.50794	1.16717e-13	1.85543e-12
FHDC1	mRNA	0.349378	0.656001	0.35217	0.743119	0.981279	0.0176406	0.0469625
FKBP3	mRNA	20.5946	38.7959	17.5559	31.8255	1.00386	3.7066e-13	5.64625e-12
FKBP5	mRNA	19.165	37.607	19.1637	39.0882	1.11029	7.04398e-48	6.22725e-46
FKBP7	mRNA	0.605833	1.6625	0.58577	2.02437	1.7722	8.21841e-06	5.0253e-05
FLOT2	mRNA	37.7206	59.62	38.099	63.6195	0.600118	2.75631e-13	4.24063e-12
FMN1	mRNA	0.192195	0.403991	0.143733	0.553108	1.81317	1.26886e-05	7.4942e-05
FNBP1L	mRNA	21.6062	30.4603	22.3212	30.2696	0.632062	3.8094e-20	9.68915e-19
FNIP2	mRNA	1.13306	2.24902	1.1689	2.40423	1.14062	4.25325e-07	3.26822e-06
FOXA1	mRNA	0.396477	1.41454	0.434231	1.39432	1.7412	0.00153981	0.00567698
FOXC1	mRNA	14.2468	28.4263	14.5487	27.5593	0.9629	2.96981e-18	6.6614e-17
FOXL2NB	mRNA	0.298173	0.681679	0.294715	0.510385	1.4293	0.00341022	0.0113745
FOXP2	misc_RNA,mRNA	0.357982	1.37007	0.278644	0.900284	1.428	0.000807538	0.00321577
FOXRED2	mRNA	2.15515	7.10062	3.02095	7.56521	1.43739	9.72731e-19	2.23245e-17
FRRS1	mRNA	4.64288	6.607	3.82475	5.36781	0.653015	0.000151559	0.00072495
FTO	misc_RNA,mRNA	10.6345	16.0555	10.9645	15.7409	0.718171	1.30765e-10	1.56264e-09
FUS	misc_RNA,mRNA	23.9326	40.6837	25.151	42.1325	0.726247	1.22235e-27	4.6044e-26
FUT4	mRNA	2.27637	3.29284	2.62909	3.73685	0.602119	0.0043087	0.0140007
FZD3	mRNA	2.52983	4.52234	2.43991	4.01571	1.00081	2.65926e-18	5.98421e-17
G2E3	mRNA	10.8395	17.3622	10.4208	17.0198	0.889446	2.79519e-26	9.96065e-25
G3BP2	mRNA	45.9295	75.2599	45.0458	76.0889	0.872387	1.7051e-62	2.20898e-60
GABRQ	mRNA	1.55937	3.4613	2.38163	4.14463	0.910904	0.00367006	0.0121419
GAR1	mRNA	21.7789	31.752	17.4273	26.9797	0.657085	0.000202641	0.000939153
GAS2L3	mRNA	7.90579	12.1544	7.10848	12.2405	0.905117	8.7596e-19	2.01369e-17
GCA	mRNA	1.28168	4.23973	1.42345	4.43282	1.88333	3.7329e-16	7.26762e-15
GCSHP3	misc_RNA	3.87624	7.34261	3.30581	6.42919	0.765684	0.00828624	0.0247232
GDF11	mRNA	2.01965	2.86045	1.8821	2.49004	0.665752	0.016798	0.0450306
GDPD1	mRNA	2.85348	4.58495	3.75555	5.17373	0.756992	0.00139856	0.00522697
GEMIN6	mRNA	21.3832	27.3548	18.8639	27.7738	0.731803	0.00374355	0.0123614
GGCT	misc_RNA,mRNA	20.6876	30.1482	17.2529	34.6814	1.02049	1.21103e-08	1.15139e-07
GINS1	misc_RNA,mRNA	6.37826	13.339	6.21261	13.6766	1.29002	1.42155e-28	5.63016e-27
GINS4	mRNA	3.65282	8.32091	3.70713	7.96	0.956523	2.03869e-10	2.38283e-09
GLA	mRNA	7.75382	13.6219	10.6706	14.7073	0.639409	0.00158006	0.00580823
GLB1L	mRNA	0.417947	1.11528	0.313533	1.17553	1.33628	0.00423339	0.0137819
GLDC	mRNA	0.78853	2.81525	0.841691	2.60792	1.64902	7.67603e-08	6.53234e-07
GLIPR2	misc_RNA,mRNA	5.18749	10.543	6.28282	11.7128	0.789088	0.000202724	0.000939224
GMFB	mRNA	33.1604	45.5189	31.2787	43.9717	0.755727	1.12132e-30	4.82724e-29
GMNN	mRNA	20.817	32.4897	18.3749	28.7602	0.788628	9.71637e-07	6.98953e-06
GNAI1	mRNA	37.7593	51.8913	36.2769	53.6376	0.748655	2.6395e-27	9.70525e-26
GNAQ	mRNA	6.5938	9.79266	5.88987	9.56248	0.813517	2.99856e-12	4.21563e-11
GNG7	mRNA	4.80849	7.95241	3.96605	8.34919	0.751945	4.82065e-05	0.000254567
GNPDA1	mRNA	14.1734	25.7687	13.5418	26.1251	1.0328	5.90195e-15	1.03955e-13
GPAM	mRNA	4.56421	7.15477	4.20826	6.50914	0.761676	1.16798e-09	1.26095e-08
GPCPD1	mRNA	3.9835	7.10645	3.80914	6.53641	0.776035	8.03221e-10	8.83221e-09
GPM6A	misc_RNA,mRNA	1.99946	4.23516	1.59716	3.90134	1.35966	8.7825e-07	6.37732e-06
GPNMB	mRNA	0.294283	1.16089	0.677339	0.872186	1.22114	0.0154374	0.0419758
GPR15	mRNA	2.89372	3.35846	2.23075	4.02972	2.98176	2.10926e-07	1.68911e-06
GPR155	mRNA	0.493985	1.09078	0.534414	1.03849	1.15502	1.2944e-05	7.63204e-05
GPR161	mRNA	3.65234	5.69766	3.89433	6.24535	0.63125	5.68154e-07	4.26511e-06
GPR63	mRNA	1.451	2.47808	1.49518	2.69779	0.955107	2.42688e-05	0.000135706
GPX8	misc_RNA,mRNA	7.17962	11.1823	7.75339	11.4229	0.737828	2.57924e-08	2.33789e-07
GRAMD1C	mRNA	1.57646	2.36937	1.71982	2.17873	0.697328	0.0091633	0.0270086
GRIN2B	mRNA	2.07262	3.31706	2.15016	3.46337	0.926784	1.10065e-27	4.15729e-26
GSTA4	mRNA	0.599876	2.46717	0.628367	2.29586	2.11592	0.000231115	0.00105559
GTF2A1	mRNA	12.9784	17.7019	13.3427	17.5689	0.659717	1.02125e-15	1.91046e-14
H2AFV	mRNA	63.0873	80.9569	59.3814	81.808	0.619678	3.82424e-22	1.07967e-20
H2AFZ	mRNA	388.377	589.982	370.201	558.273	0.737802	7.26486e-49	6.7137e-47
HABP4	mRNA	5.49465	12.6417	5.98553	14.3809	1.16837	2.69542e-11	3.44368e-10
HAS2	mRNA	0.279107	1.16331	0.174155	1.06226	2.51288	4.77208e-07	3.63265e-06
HAT1	misc_RNA,mRNA	22.3892	37.0557	26.7064	37.8243	0.766013	1.83686e-10	2.15419e-09
HAUS1	misc_RNA,mRNA	17.2294	27.8889	16.5825	26.4606	0.785996	1.06475e-05	6.38945e-05
HDAC8	misc_RNA,mRNA	5.13572	10.8112	6.27369	8.93594	0.614011	0.00208998	0.00742853
HECW2	mRNA	0.294265	0.497808	0.22333	0.522264	1.13723	0.000952819	0.00371637
HELLS	mRNA	16.9827	31.0336	16.826	27.8542	0.787586	4.30985e-20	1.0942e-18
HEPH	misc_RNA,mRNA	0.357809	0.727985	0.374479	0.850431	1.21724	0.0173779	0.0463523
HERC6	mRNA	2.10543	3.10974	2.14241	3.76064	0.751295	0.00123619	0.00467304
HIBCH	mRNA	5.32251	9.53976	5.79375	8.55759	0.632496	0.000300295	0.00133445
HIST1H2AB	mRNA	201.546	379.648	251.527	326.757	0.846426	1.43773e-14	2.46352e-13
HIST1H2AG	mRNA	1499.93	2159.98	1794.66	2483.83	0.803778	2.9604e-48	2.66475e-46
HIST1H2AH	mRNA	700.417	1109.92	717.837	1127.64	1.04579	1.25481e-34	6.53914e-33
HIST1H2AI	mRNA	824.413	1206.38	861.834	1320.4	0.819013	4.5219e-31	2.00906e-29
HIST1H2AJ	mRNA	453.034	637.39	494.259	746.426	0.662609	1.82121e-15	3.34823e-14
HIST1H2AK	mRNA	216.054	343.618	217.701	328.447	0.911139	6.46484e-13	9.65685e-12
HIST1H2AM	mRNA	1029.74	1496.62	1260.72	1702.87	0.828276	1.7187e-34	8.85674e-33
HIST1H2BC	mRNA	1340.38	1509.89	1512.44	1803.04	0.617992	2.61497e-19	6.21762e-18
HIST1H2BD	mRNA	1465.33	1911.79	1772.82	2112.3	0.741822	1.80468e-39	1.169e-37
HIST1H2BF	mRNA	230.078	410.993	248.768	446.502	1.15803	1.94636e-24	6.27453e-23
HIST1H2BJ	mRNA	634.482	1075.89	708.45	1198.78	1.15865	1.66021e-44	1.31508e-42
HIST1H2BK	mRNA	1119.77	1701.46	1336.34	1891.62	0.854073	2.16153e-49	2.05227e-47
HIST1H2BL	mRNA	90.7181	194.054	125.558	218.643	1.36723	1.64788e-10	1.94739e-09
HIST1H2BM	mRNA	101.837	213.508	99.3272	245.882	1.5679	6.05146e-17	1.24644e-15
HIST1H2BO	mRNA	672.503	1157.3	794.372	1296.54	1.1757	1.75584e-47	1.52122e-45
HIST1H3A	mRNA	127.87	203.337	124.028	218.348	0.730972	3.37128e-07	2.62691e-06
HIST1H3B	mRNA	1369.46	2090	1474.42	2166.95	0.730242	4.64538e-50	4.53481e-48
HIST1H3H	mRNA	1179.39	1696.2	1195.18	1794.45	0.814361	1.08547e-34	5.67801e-33
HIST1H3J	mRNA	307.133	695.509	354.74	811.482	1.2715	6.60913e-49	6.14871e-47
HIST1H4A	mRNA	878.731	1111.47	938.495	1215.58	0.89342	8.92845e-14	1.43414e-12
HIST1H4B	mRNA	1406.34	1910.68	1308.22	2028.48	1.16354	1.47349e-42	1.0694e-40
HIST1H4E	mRNA	1915.64	2372.8	1617.79	2449.52	0.808066	2.11465e-12	3.00958e-11
HIST1H4H	mRNA	139.897	208.876	158.691	235.453	1.19415	2.04755e-08	1.87596e-07
HIST1H4J	mRNA	118.841	183.568	159.396	130.536	0.669081	0.00171187	0.00624471
HIST1H4K	mRNA	136.189	219.753	201.35	196.379	0.752242	0.000165693	0.000785183
HIST2H2BE	mRNA	86.7506	150.687	89.2806	177.301	0.987436	1.30815e-49	1.25927e-47
HIST2H2BF	mRNA	1204.13	1597.57	1470.19	1894.03	0.785302	8.8727e-42	6.27517e-40
HIST2H3D	mRNA	860.994	1290.13	1032.95	1491.42	0.850659	9.31231e-28	3.52697e-26
HIST3H2BB	mRNA	302.702	357.018	379.873	428.485	0.601291	1.00938e-05	6.08612e-05
HIST4H4	mRNA	285.981	362.517	324.688	378.748	0.73534	7.91288e-06	4.86423e-05
HJURP	mRNA	17.5565	27.9026	18.4279	27.6767	0.70113	2.94395e-13	4.51427e-12
HLA-DRA	mRNA	1.2442	3.08513	1.08891	3.94663	1.51385	0.0079831	0.0239476
HMCN1	mRNA	0.225939	0.371388	0.115046	0.28206	1.19817	0.000367068	0.00160261
HMGB1	mRNA	113.64	165.125	110.288	161.695	0.745585	1.04089e-93	2.29029e-91
HMGB2	mRNA	133.748	200.318	139.105	208.81	0.731046	5.08885e-39	3.22108e-37
HMGB3	mRNA	21.2188	47.9907	21.4914	45.5135	1.25438	3.82337e-53	3.92589e-51
HMGN3	mRNA	29.9618	52.7022	25.3116	50.0819	0.994347	1.00243e-10	1.21786e-09
HMGN5	mRNA	1.02665	2.05709	1.00647	2.30444	1.0119	0.00338782	0.0113189
HMMR	mRNA	19.4135	30.762	19.4092	29.892	0.805518	5.40292e-20	1.34704e-18
HMSD	mRNA	0.316676	1.57836	0	2.02014	2.85944	0.00130236	0.00490046
HNRNPA0	mRNA	50.1312	73.7116	53.6131	71.6979	0.616537	3.72143e-15	6.72575e-14
HNRNPA1	misc_RNA,mRNA	686.141	804.297	672.654	785.387	0.957704	9.3216e-10	1.01905e-08
HNRNPA2B1	mRNA	156.637	234.848	153.451	226.084	0.730698	8.4394e-105	2.0524e-102
HNRNPD	mRNA	83.8699	135.489	81.8103	127.65	0.657763	1.21365e-31	5.58926e-30
HNRNPDL	misc_RNA,mRNA	28.9752	51.4148	25.9229	49.1559	0.869811	2.60707e-42	1.8725e-40
HNRNPH1	mRNA	105.303	164.578	99.6865	156.381	0.608799	2.09597e-36	1.16684e-34
HNRNPH3	mRNA	21.9407	33.2076	21.3981	31.1023	0.598885	2.15851e-10	2.51863e-09
HPF1	mRNA	10.6592	21.9518	11.8816	17.5925	0.943526	7.32797e-07	5.40033e-06
HPS3	mRNA	3.76578	8.31288	3.72243	7.4889	1.07904	2.54868e-11	3.2743e-10
HSD3B7	mRNA	3.62852	8.51306	3.74165	8.6321	1.2411	4.27311e-07	3.27802e-06
HSDL1	mRNA	14.8284	20.1196	14.1787	22.1994	0.696309	4.04312e-11	5.0997e-10
HSDL2	misc_RNA,mRNA	8.47277	13.039	7.97904	12.4917	0.816336	2.22592e-11	2.86763e-10
HSPA4L	mRNA	7.3067	13.5941	6.71871	13.4108	1.07932	3.20062e-25	1.07949e-23
HSPE1	mRNA	92.2338	200.205	81.2731	163.348	0.914702	0.00105036	0.00405687
HTATIP2	mRNA	27.641	41.1499	29.9805	39.3433	0.602181	7.55173e-06	4.66082e-05
HTR1B	mRNA	0.123296	1.09082	0.271743	1.16472	2.3289	0.000208393	0.000962595
HTR1D	mRNA	1.11639	2.34016	1.70108	2.38358	0.835935	0.018203	0.0482835
HYKK	mRNA	2.37117	3.74089	1.59825	4.15749	1.37946	0.000834846	0.00331214
ID4	mRNA	0.0982825	0.464323	0.103632	0.327651	2.42806	0.00627616	0.0194254
IDH1	mRNA	49.9001	69.9664	50.622	71.6988	0.611564	2.01956e-18	4.57436e-17
IDH3A	mRNA	18.5683	24.5979	16.1594	24.7258	0.647026	2.02739e-08	1.85871e-07
IER3IP1	mRNA	23.3281	30.0546	24.1578	32.3148	0.733918	3.16775e-07	2.47947e-06
IFIH1	mRNA	1.56696	2.3147	1.60699	2.68054	0.812507	0.00241414	0.00838507
IGSF9	mRNA	3.64801	6.62627	2.80068	7.17919	0.919222	7.24929e-06	4.50021e-05
IL17RB	mRNA	2.96812	5.72465	2.86939	5.22474	0.910969	0.000715948	0.00288838
IL17RD	mRNA	6.5897	11.2709	6.71243	11.162	0.823075	1.27915e-19	3.13834e-18
IL1R1	mRNA	1.55084	2.52525	1.65619	3.26361	0.955685	2.11499e-05	0.00011991
ILDR1	mRNA	0.525261	1.87766	0.56325	1.94575	1.5299	0.000222622	0.00102287
ILDR2	mRNA	0.41835	1.11996	0.449038	1.29228	1.43501	8.88175e-07	6.4359e-06
IMPA2	mRNA	8.13332	16.3761	7.3139	17.6381	0.753872	0.00132382	0.00497075
INTS2	mRNA	10.2854	14.6843	10.1767	14.525	0.585186	8.39095e-12	1.13147e-10
INTS6L	misc_RNA,mRNA	1.40272	2.26921	1.06998	1.91318	0.85093	0.0024967	0.00863506
IPP	mRNA	4.95587	8.01568	5.50876	7.73584	0.604392	0.000233047	0.00106371
IQCG	mRNA	2.03654	4.37973	2.14593	3.70967	0.748013	0.00654958	0.0201353
IQGAP2	mRNA	0.36309	0.782402	0.321517	0.998394	1.37543	0.000486277	0.00205888
IRAK1BP1	mRNA	1.32785	2.24554	1.20581	2.08861	0.795948	0.00169935	0.00620558
ISOC1	mRNA	20.8629	32.2926	23.7413	30.732	0.627497	1.27184e-06	9.00881e-06
ISPD	misc_RNA,mRNA	0.472872	0.792407	0.484935	0.973593	1.07451	0.00337781	0.0112909
ITGB3BP	misc_RNA,mRNA	13.488	23.3724	16.945	21.6448	0.839025	2.4963e-06	1.68963e-05
ITPR2	mRNA	1.48393	2.75557	1.55678	2.49119	0.82125	6.9274e-09	6.76045e-08
JAG1	mRNA	13.5013	32.3922	15.0321	32.9449	1.23088	3.16846e-65	4.26419e-63
JPH1	mRNA	2.46808	5.16066	2.71219	5.05368	1.18003	6.53952e-08	5.64803e-07
JPT1	misc_RNA,mRNA	115.539	170.487	119.143	170.951	0.606814	3.84798e-22	1.08416e-20
KATNAL1	mRNA	6.98231	8.88042	6.15954	8.76602	0.620978	6.16913e-10	6.87985e-09
KBTBD11	mRNA	2.9925	3.86235	2.56375	4.13416	0.592311	0.00480915	0.0154102
KBTBD6	mRNA	3.91503	5.97703	4.28894	5.79517	0.621676	8.16589e-05	0.000412972
KCNMB4	mRNA	1.10915	2.84155	1.54502	3.27366	1.30586	1.14655e-06	8.17564e-06
KCNN3	mRNA	0.130357	0.259146	0.0979772	0.250821	1.32475	0.00790566	0.0237512
KCNS3	mRNA	1.84719	3.37588	1.10383	3.70944	1.32661	0.000809512	0.00322271
KDELC1	mRNA	2.02465	3.16178	1.31611	3.04336	0.913994	0.00979736	0.0285604
KDELC2	mRNA	8.14064	12.2339	8.16361	11.6647	0.643356	5.76931e-09	5.70022e-08
KIAA0319	mRNA	0.10792	0.677856	0.109208	0.535933	1.83999	0.000155291	0.000739488
KIAA0586	mRNA	4.39351	6.90579	4.37326	6.42704	0.697548	2.88142e-09	2.96528e-08
KIAA1147	mRNA	8.35253	12.9284	8.85214	12.188	0.685622	2.29664e-12	3.2519e-11
KIAA1217	mRNA	4.16727	6.70557	4.09265	5.74028	0.612538	6.56335e-05	0.000338094
KIF11	mRNA	12.365	20.1306	12.2077	19.532	0.828337	2.61192e-23	7.97499e-22
KIF14	mRNA	5.90469	9.88049	5.65299	9.06987	0.816449	2.19707e-19	5.26006e-18
KIF18A	mRNA	14.5202	19.3456	12.8852	19.9628	0.6536	7.31369e-13	1.08663e-11
KIF20B	mRNA	6.06972	9.88051	5.47051	10.1246	0.887705	1.65728e-20	4.3021e-19
KIF21A	mRNA	7.35722	10.353	6.82678	9.99905	0.610224	3.47596e-10	3.96574e-09
KIF23	misc_RNA,mRNA	20.4302	30.6786	20.5536	28.8946	0.654948	4.08569e-16	7.91004e-15
KIF5C	misc_RNA,mRNA	3.51749	5.7388	3.86692	5.39822	0.688036	1.25903e-06	8.92264e-06
KITLG	mRNA	190.538	319.881	189.548	306.079	0.965596	8.50602e-289	8.42218e-286
KLF10	misc_RNA,mRNA	30.8776	51.2706	32.9653	49.0885	0.718195	2.09139e-20	5.38863e-19
KLF6	misc_RNA,mRNA	17.2597	29.9657	17.9313	29.9728	0.856727	3.40078e-27	1.24384e-25
KLF7	misc_RNA,mRNA	2.81127	4.30159	2.93857	4.18568	0.628868	1.413e-05	8.28552e-05
KLHDC3	misc_RNA,mRNA	16.2511	36.2589	18.1842	39.2527	1.04244	2.86561e-16	5.60681e-15
KLHL13	mRNA	1.02618	2.25743	1.33393	2.1738	1.06033	0.0026129	0.00899431
KLHL42	mRNA	6.39401	8.85708	5.52155	8.74735	0.620675	2.07554e-07	1.66404e-06
KLRC2	mRNA	2.60569	5.78665	2.6626	5.69618	1.1684	3.53086e-05	0.000191377
KLRC3	mRNA	1.45019	4.72554	0.74413	4.61049	1.6255	4.281e-07	3.28226e-06
KLRC4	mRNA	0.136593	1.74792	0.355824	2.03737	2.06036	0.00877594	0.0260051
KNL1	mRNA	8.67882	16.0379	8.61671	15.1312	0.962865	2.78557e-37	1.62242e-35
KPNA2	mRNA	205.71	321.708	208.06	321.118	0.728824	1.0951e-74	1.6867e-72
KPNA5	mRNA	6.53846	8.27614	6.91674	8.66248	0.595366	6.77797e-06	4.24182e-05
KRR1	mRNA	39.7018	57.856	41.2006	53.7407	0.619549	3.6909e-27	1.3464e-25
KRT23	mRNA	7.38154	12.5225	7.22489	13.6634	0.882923	4.59647e-07	3.50667e-06
KSR2	mRNA	1.77821	3.69674	1.87186	3.94722	1.08368	1.86548e-22	5.35389e-21
L3MBTL3	mRNA	9.79514	15.1233	9.703	14.4817	0.68939	2.61819e-11	3.35429e-10
LAMA2	mRNA	0.309901	0.539245	0.340687	0.584058	0.948364	0.00365427	0.0120983
LAMTOR4	misc_RNA,mRNA	65.4973	87.2077	65.2968	88.8508	0.603807	0.000437052	0.00187046
LANCL1	mRNA	20.7736	32.1975	21.1596	31.1666	0.786731	1.87378e-25	6.39762e-24
LBR	mRNA	33.3184	61.0911	33.8743	58.7135	0.975859	5.33408e-55	5.73186e-53
LEPR	mRNA	2.01883	3.29593	3.04962	3.5907	0.642712	0.00317987	0.0107093
LEPROTL1	mRNA	18.0402	23.0705	19.037	22.1485	0.603242	6.67094e-07	4.94506e-06
LGALS9	misc_RNA,mRNA	0.6678	2.07293	0.392889	2.69176	1.43532	0.0163518	0.0440047
LGR4	mRNA	2.03181	4.06459	1.89081	4.14419	1.17299	1.81093e-08	1.67689e-07
LIMD2	mRNA	1.92125	3.13991	2.05087	4.28286	0.955333	0.00165147	0.00604508
LIN7A	misc_RNA,mRNA	0.765033	1.24591	0.4939	1.58385	1.67445	2.29885e-06	1.56747e-05
LINC00173	lncRNA	2.35391	3.79406	1.82426	4.82552	1.43021	1.52083e-05	8.84673e-05
LINC00326	lncRNA	0.70988	1.66395	0.679262	1.61713	1.57603	0.00818822	0.024457
LINC00460	lncRNA	0.935855	2.06215	0.910309	1.96535	1.14394	0.0167176	0.0448728
LINC01515	lncRNA	1.36256	2.40165	0.496529	1.69089	0.71995	0.00336214	0.0112466
LINC01876	lncRNA	2.71703	6.50022	2.85884	5.60642	0.765161	0.000424045	0.00182041
LINC01963	lncRNA	2.97937	6.61252	3.05894	6.10493	1.29955	2.09428e-14	3.52317e-13
LMNB1	misc_RNA,mRNA	48.7998	85.598	49.7641	87.002	0.826707	1.6976e-38	1.03666e-36
LOC100419583	misc_RNA	4.87809	9.41667	5.01272	8.4379	1.0157	1.68798e-06	1.17464e-05
LOC100506885	lncRNA	0.262976	0.648506	0.242426	0.550468	1.90905	0.00598518	0.018682
LOC100507053	lncRNA	0.426806	0.922973	0.498721	1.1206	1.25992	7.18051e-05	0.000367699
LOC100507065	lncRNA	2.00402	3.03071	1.46742	2.82939	0.852699	0.0163723	0.0440515
LOC101928100	lncRNA	0.274812	1.0985	0.54319	1.25018	1.23722	0.00600882	0.0187422
LOC101928103	lncRNA	0.102048	0.257566	0.146925	0.344869	1.66464	0.00785139	0.0236087
LOC101928764	mRNA	0.112292	0.683122	0.268834	0.361294	1.55278	0.00337112	0.0112712
LOC101929099	lncRNA	0.10471	0.8849	0.130216	0.475852	2.08019	0.00197962	0.00708169
LOC646736	lncRNA	0	1.24025	0.110543	0.938531	1.44154	0.0148406	0.040576
LOC93622	misc_RNA	7.62869	11.4482	8.32514	12.3819	0.648855	0.00614869	0.0190977
LONRF2	mRNA	0.286536	0.923632	0.265749	0.960862	1.938	3.03186e-15	5.50363e-14
LRRC37A4P	misc_RNA	2.60152	3.92286	2.54872	4.18646	0.669509	1.614e-05	9.33389e-05
LRRC37A6P	misc_RNA	0.305446	0.549795	0.313021	0.576981	1.50883	0.00524383	0.0166073
LRRC37A8P	misc_RNA	0.346793	0.746294	0.525634	0.740589	1.0098	0.00455803	0.0146972
LRRC49	mRNA	1.79612	2.8903	1.69163	3.10885	0.654637	0.0119459	0.0338154
LRRC8C	mRNA	3.12784	5.74948	3.93547	5.7451	0.926177	2.73879e-10	3.15325e-09
LRRCC1	mRNA	2.02967	3.72236	1.87273	4.29644	1.17828	2.89093e-08	2.60729e-07
LSM8	mRNA	1.95055	2.74976	1.74104	2.54081	0.736502	7.61121e-08	6.49271e-07
LTBP1	mRNA	1.658	2.39551	1.93766	2.67503	0.632357	0.00830842	0.024784
LYPD6	mRNA	1.28924	2.66192	1.00021	2.73438	1.31911	8.24486e-06	5.03481e-05
LYRM7	misc_RNA,mRNA	2.38922	3.31639	1.89005	3.31435	0.944819	1.44145e-08	1.351e-07
M1AP	mRNA	6.64555	11.4686	8.14752	9.80206	0.636591	0.000199299	0.000924594
MACC1	mRNA	4.42384	7.50799	3.76999	7.21951	1.03403	3.99775e-22	1.12407e-20
MAD2L1	mRNA	16.7279	24.526	15.957	25.2472	0.819932	5.95621e-25	1.97997e-23
MAGI3	mRNA	3.39487	5.22419	3.43217	4.91405	0.625285	8.21523e-06	5.0253e-05
MAMDC2	misc_RNA,mRNA	2.55371	5.21176	2.58918	4.98562	1.00088	6.88025e-06	4.29806e-05
MAML2	mRNA	3.84269	6.43439	3.82776	6.21891	0.76832	1.7526e-09	1.84608e-08
MANEA	mRNA	2.59714	4.37431	3.27337	4.88083	0.999941	5.36527e-08	4.65999e-07
MAOA	mRNA	2.49058	3.7658	2.62652	3.96453	0.609286	0.00230923	0.00807735
MAP1A	mRNA	0.950241	1.82273	0.920664	1.89946	0.907853	3.89303e-05	0.000209441
MAP2	mRNA	2.54158	4.57337	2.67253	4.81687	1.01306	2.75644e-10	3.17094e-09
MAP3K5	mRNA	3.11215	5.7789	2.98148	5.7733	0.914913	9.93663e-10	1.08202e-08
MAP4K1	mRNA	0.129354	0.644923	0.124657	0.728744	1.62511	0.010601	0.0305023
MAP4K3-DT	lncRNA	0.281661	0.741419	0.47837	0.612158	1.18736	0.0174829	0.0466145
MAPRE1	mRNA	67.3916	97.6349	69.6067	92.7578	0.610006	2.46914e-22	7.02819e-21
MARCKSL1	misc_RNA,mRNA	110.666	185.365	109.557	176.974	0.636459	1.43653e-20	3.75013e-19
MARK1	mRNA	1.67547	2.42629	1.45129	1.72263	0.731562	0.0099996	0.0290596
MARS2	mRNA	7.59459	10.4034	7.01378	11.692	0.714385	7.808e-05	0.000396463
MATN2	mRNA	2.3926	3.90833	2.78721	4.33548	0.806023	0.000284001	0.0012683
MCCC2	mRNA	12.5441	20.7844	13.791	19.916	0.734089	2.02758e-14	3.41727e-13
MCM10	mRNA	7.00468	11.4715	7.61676	10.8177	0.670905	3.82502e-08	3.38369e-07
MCM3	misc_RNA,mRNA	38.7031	75.3931	41.8813	81.5543	0.878431	1.01089e-44	8.14708e-43
MCM4	mRNA	35.76	66.5835	35.8163	66.3843	0.920385	2.0143e-55	2.21605e-53
MCM6	mRNA	22.512	36.8292	23.4278	36.5282	0.791273	3.19797e-24	1.01909e-22
MCOLN2	mRNA	1.29817	2.47931	1.39828	2.26465	0.87702	0.0028653	0.00975828
MCUB	mRNA	13.1224	17.4596	13.0652	18.1085	0.623608	0.00495815	0.0158182
MDFIC	mRNA	2.65939	4.0419	2.24842	4.02826	0.828602	2.71359e-06	1.8269e-05
MED12L	mRNA	0.919119	1.46884	0.978824	1.43579	0.661823	0.000655818	0.00266988
MEF2C	mRNA	8.8155	13.9747	9.90016	14.6748	0.803241	3.0955e-18	6.92093e-17
MEGF9	mRNA	3.09407	5.60515	2.766	5.53038	1.01163	1.09723e-10	1.3226e-09
MELK	misc_RNA,mRNA	19.3847	38.2586	20.4396	36.0886	0.94752	5.52441e-24	1.73649e-22
METTL7B	mRNA	7.98783	12.659	7.07552	12.4411	0.709913	0.00219812	0.00774737
MEX3A	mRNA	4.43241	10.1583	5.56708	9.8631	0.982929	2.87607e-13	4.41996e-12
MEX3B	mRNA	3.5352	5.23912	3.33837	5.88922	0.64736	0.010096	0.02926
MFSD1	misc_RNA,mRNA	7.32832	10.468	7.29877	11.4091	0.706084	0.000170645	0.000805409
MFSD13A	mRNA	6.66201	10.9247	6.3459	11.0702	0.63617	4.7472e-05	0.000251359
MGME1	mRNA	14.0828	19.5246	13.3322	20.1177	0.639964	2.47931e-07	1.9684e-06
MGST1	misc_RNA,mRNA	53.7013	75.0363	57.8759	77.0339	0.748129	5.10333e-09	5.07842e-08
MGST3	mRNA	22.3154	35.7958	22.9153	33.0112	0.624083	1.22269e-05	7.23693e-05
MID1	mRNA	17.6379	26.1031	18.6092	24.9142	0.727677	4.04592e-21	1.07236e-19
MIR17HG	lncRNA	2.73385	3.45208	2.57075	3.82674	0.661315	0.000936817	0.00366117
MIR5047	miRNA	0	0	0	0	0.609046	0.0115297	0.0328115
MIR5087	miRNA	0	0	0	0	1.72136	0.00545766	0.0172137
MIS18BP1	mRNA	6.13757	9.12093	5.81275	8.96858	0.661801	2.34513e-09	2.44055e-08
MLKL	mRNA	1.13692	2.6576	1.59498	2.5023	0.863797	0.00489645	0.0156537
MLLT3	mRNA	1.33006	1.83579	1.39981	1.88005	0.691244	0.00348859	0.0116163
MMAA	mRNA	0.333615	0.655348	0.460452	0.741558	0.97727	0.0141452	0.0389513
MMP7	mRNA	0	2.15447	0.447806	2.31023	3.89628	0.000259963	0.00117336
MMS22L	mRNA	5.43938	7.88458	5.50023	7.63944	0.615685	4.86147e-11	6.09861e-10
MOB3B	mRNA	0.598126	1.1742	0.595391	1.43738	1.26998	0.000157203	0.000747309
MOXD1	mRNA	0.813815	2.05054	1.14394	1.99312	1.09809	0.00307706	0.0104111
MPP2	mRNA	5.46802	8.77633	5.74472	9.37115	0.592702	0.000150257	0.000719718
MPZL2	mRNA	4.45527	8.89858	5.14777	9.13533	0.930253	7.66126e-07	5.62205e-06
MRPL16	mRNA	30.927	46.2724	34.7936	46.895	0.612181	0.000128476	0.000624449
MRPL24	mRNA	35.3096	58.6772	37.1054	59.1782	0.723357	1.90556e-06	1.31418e-05
MRPL50	mRNA	17.8606	26.6508	17.5527	24.2791	0.689732	0.000554821	0.00231098
MRPS31P5	misc_RNA	2.65082	5.03836	2.55811	4.19824	0.891022	6.80213e-06	4.2531e-05
MSH2	mRNA	15.6773	29.3892	14.223	28.0061	1.04525	3.1778e-27	1.16536e-25
MSX2	mRNA	6.4855	8.6274	6.60539	10.8921	0.660537	0.00203874	0.0072669
MTBP	mRNA	4.98146	7.93541	4.13658	8.14703	0.896965	9.59043e-09	9.18111e-08
MTFR2	mRNA	7.20727	8.11651	5.96129	9.58888	0.618625	0.00909858	0.0268693
MTURN	mRNA	1.51865	2.18765	1.26525	2.14876	0.760526	0.00241722	0.00839367
MYB	misc_RNA,mRNA	0.562269	2.2936	0.515135	2.00409	1.91368	3.60832e-08	3.19812e-07
MYBL1	mRNA	3.40956	8.42488	3.12076	7.73269	1.51718	1.9308e-25	6.57609e-24
MYBPH	mRNA	0.102916	1.66677	0.323483	1.43613	2.17016	0.00255966	0.00882636
MYC	mRNA	49.5821	75.405	51.4564	79.8412	0.617584	1.06614e-29	4.35953e-28
MYORG	mRNA	2.12944	3.37265	2.49915	3.42425	0.733674	2.21227e-05	0.000124711
NAP1L5	mRNA	1.01391	2.40691	1.10957	1.97915	1.41093	0.00787236	0.0236666
NAPEPLD	mRNA	3.91671	5.16014	3.37993	4.70268	0.671802	0.000376723	0.00163909
NASP	mRNA	35.325	52.9895	31.4475	54.5784	0.791247	1.4956e-20	3.897e-19
NAV2	mRNA	0.593053	1.43024	0.494682	1.38033	1.15907	1.37797e-06	9.70604e-06
NAV3	mRNA	2.95185	4.79781	3.42766	4.80218	0.792504	1.18627e-11	1.57662e-10
NCAPD3	mRNA	12.9155	22.3178	13.2041	21.2952	0.678514	2.72209e-17	5.77693e-16
NCAPG	misc_RNA,mRNA	21.7973	34.5933	21.2969	33.8633	0.894133	1.27912e-37	7.5132e-36
NCAPH	mRNA	8.3412	13.3639	8.15221	13.3366	0.737494	5.93159e-15	1.04345e-13
NDC1	misc_RNA,mRNA	24.0035	35.6828	23.822	34.4481	0.68817	1.1955e-24	3.92701e-23
NDC80	mRNA	12.6397	23.8121	13.6257	21.4421	0.917149	1.41906e-13	2.24043e-12
NDRG2	mRNA	3.24478	7.34747	4.26078	7.33203	0.916167	0.000469148	0.00199535
NDRG4	misc_RNA,mRNA	4.57055	8.49217	4.51687	7.52832	0.8974	4.02578e-05	0.000215942
NDUFA1	mRNA	122.181	167.169	107.118	152.459	0.778875	3.89359e-05	0.000209441
NDUFA2	misc_RNA,mRNA	47.2155	66.7523	53.2811	75.7827	0.586317	0.0011993	0.0045501
NDUFA3	mRNA	166.816	223.892	175.954	261.87	0.625609	0.01006	0.0291862
NDUFB1	mRNA	188.024	297.89	162.696	289.776	1.13312	0.000152716	0.000729482
NDUFB3	mRNA	34.5099	43.3955	28.8955	38.1739	0.621665	0.0022418	0.0078693
NDUFB4	mRNA	185.851	247.196	193.853	253.471	0.586821	4.35247e-08	3.81619e-07
NDUFS6	mRNA	62.368	81.6915	59.8795	89.7042	0.595248	0.00444654	0.0143812
NEDD8	mRNA	161.229	197.925	179.305	198.585	1.05123	6.82473e-05	0.000350517
NEIL3	mRNA	8.5715	14.4383	8.14827	14.8069	1.00937	1.49981e-11	1.97439e-10
NEK5	mRNA	0.403619	0.852661	0.674652	1.00387	1.42776	4.40963e-05	0.00023492
NEMP1	mRNA	6.27411	9.9188	5.93105	10.1232	0.813187	7.75431e-13	1.1484e-11
NES	mRNA	4.8785	11.3424	5.48193	12.2746	1.06929	1.5436e-16	3.07434e-15
NETO2	mRNA	3.73764	5.3308	3.50981	4.66453	0.610378	0.00182931	0.0066174
NEURL1B	mRNA	4.51512	7.77051	5.10701	8.22247	0.662158	5.26049e-06	3.35268e-05
NFIA	mRNA	2.28585	2.92668	2.00682	2.93986	0.648072	0.000104695	0.000519243
NFYB	mRNA	3.04379	6.17156	3.78962	6.07047	1.00222	2.47239e-08	2.24442e-07
NGFR	mRNA	5.81773	11.8939	7.36204	11.8025	0.648426	0.000254559	0.00115204
NHLRC3	misc_RNA,mRNA	0.984349	3.18194	1.05051	2.52329	1.09673	4.49366e-05	0.000238938
NHSL1	mRNA	3.466	6.94923	3.53926	6.65371	0.861478	1.59524e-10	1.88754e-09
NICN1	mRNA	1.24506	2.36313	1.57569	2.86736	1.18737	0.000968813	0.00376921
NME1	mRNA	427.106	470.074	446.553	473.626	0.920826	5.0685e-07	3.84142e-06
NR3C2	misc_RNA,mRNA	0.567675	1.02712	0.693663	0.979123	1.42583	0.00171878	0.00626499
NR5A2	mRNA	0.721191	1.21239	0.416394	1.04735	1.00001	0.00822133	0.0245506
NRBP2	mRNA	1.2903	2.79981	1.18278	2.55919	0.935639	0.000142731	0.00068604
NREP	mRNA	4.00578	7.92961	3.55581	6.83952	1.09886	3.40751e-06	2.2622e-05
NSMCE4A	mRNA	15.6062	29.3233	15.9446	27.2531	0.720731	4.09851e-07	3.1563e-06
NUDT12	mRNA	4.68101	6.66698	4.75234	6.98319	0.737736	1.59348e-05	9.23062e-05
NUP107	mRNA	9.41577	14.1786	8.88033	13.8269	0.717319	9.95374e-16	1.86458e-14
NUP43	misc_RNA,mRNA	14.4905	20.6777	14.9957	22.1921	0.596304	2.69304e-10	3.10832e-09
NUSAP1	mRNA	44.2205	67.7839	41.8568	62.9889	0.731326	2.86611e-24	9.19675e-23
OIP5	mRNA	12.9713	18.9393	13.3167	20.4495	0.670374	0.00159962	0.00586924
ONECUT2	mRNA	1.44182	2.35061	1.2703	2.29802	0.930349	3.19679e-10	3.66231e-09
ORC6	misc_RNA,mRNA	7.93892	13.9954	7.34602	13.5411	0.761258	1.47874e-05	8.6272e-05
OSGEPL1	misc_RNA,mRNA	2.17578	3.5182	2.1336	4.13813	1.02197	0.000129008	0.000626815
OSTM1	mRNA	3.97221	5.70882	4.30186	5.95212	0.642334	9.17303e-05	0.000460045
OTUB2	mRNA	4.0431	6.64292	4.46541	7.6907	0.830248	7.30449e-06	4.53244e-05
OTUD6B	mRNA	12.0019	16.6606	11.3765	16.5867	0.629325	9.05051e-09	8.70633e-08
OXR1	mRNA	11.514	15.807	10.8339	16.7972	0.659237	1.21936e-09	1.3103e-08
P2RY1	mRNA	0.555533	1.02365	0.519604	0.896181	1.0435	0.00701552	0.0213969
PADI2	mRNA	1.95141	3.95406	2.08128	4.56742	0.973287	1.7496e-05	0.00010051
PAIP2B	mRNA	1.91109	3.53471	1.58654	2.79918	0.934805	1.82821e-06	1.26587e-05
PALM3	mRNA	2.50487	6.03171	2.14687	6.28465	1.23681	2.62813e-05	0.00014555
PARM1	mRNA	4.3478	6.67236	4.76542	6.55355	0.815671	1.04409e-06	7.47193e-06
PARPBP	misc_RNA,mRNA	6.84442	10.9768	7.40649	11.7786	0.871909	1.03185e-09	1.12184e-08
PASK	mRNA	3.60084	5.87245	3.27817	5.5626	0.614238	0.00119496	0.0045441
PBK	mRNA	32.7952	46.2056	30.5622	47.0126	0.732645	9.22026e-15	1.60164e-13
PBX1	mRNA	3.36522	5.08224	3.31386	4.40511	0.615933	8.1527e-05	0.000412455
PCDH7	mRNA	22.767	32.5198	20.1894	30.5872	0.653545	1.2962e-29	5.25377e-28
PCDHAC2	mRNA	2.19083	4.27589	2.92696	4.86312	0.659725	0.0166602	0.0447391
PCF11	mRNA	5.84444	10.7859	5.10502	10.1365	0.862383	4.03199e-17	8.45558e-16
PCLAF	misc_RNA,mRNA	35.8907	59.949	35.3884	54.7275	0.942083	2.15914e-19	5.18719e-18
PCNA	mRNA	114.938	172.572	111.625	166.658	0.753753	4.87112e-29	1.94592e-27
PCTP	mRNA	10.4129	17.8226	12.2117	17.2374	0.740374	5.09698e-06	3.25941e-05
PDE3B	mRNA	2.64388	3.87691	2.74385	3.83674	0.722878	0.000112286	0.000552736
PDE4B	mRNA	23.2747	74.6176	22.9638	72.0789	1.75397	8.50066e-185	3.46577e-182
PDE5A	mRNA	1.96239	2.12078	1.78952	2.68496	0.712317	0.00179052	0.00650083
PDE7A	mRNA	4.11822	4.99249	3.82471	5.64083	0.720327	1.65206e-07	1.34552e-06
PDP1	mRNA	397.417	591.84	383.947	572.01	0.771528	3.21977e-219	1.94054e-216
PDSS1	mRNA	5.48433	9.10159	5.58202	8.71971	0.609512	0.00316743	0.0106726
PEAK1	mRNA	5.39096	8.11833	5.17482	8.21557	0.685794	3.78637e-15	6.81644e-14
PEG10	mRNA	4.05351	10.493	3.92318	10.7438	1.49966	2.23038e-35	1.20772e-33
PET100	misc_RNA,mRNA	164.135	239.428	124.857	246.26	1.15764	8.00777e-05	0.000405567
PEX3	mRNA	5.22037	6.93563	4.55705	7.2407	0.738134	7.72791e-05	0.000392828
PFN2	mRNA	74.8055	125.491	71.5491	120.58	0.908506	2.91393e-41	1.99965e-39
PGM2L1	mRNA	2.34614	4.31875	2.30399	4.33431	1.04762	2.02469e-13	3.15351e-12
PHF6	mRNA	22.9385	33.5409	21.1571	32.9297	0.833451	4.51852e-25	1.51294e-23
PHTF1	misc_RNA,mRNA	2.78379	5.64507	3.03873	4.76254	0.650481	0.00198285	0.0070914
PI4K2B	misc_RNA,mRNA	12.7986	16.9274	11.8969	16.6219	0.590488	6.76139e-08	5.82514e-07
PIGK	mRNA	7.24792	8.85562	7.29647	9.29862	0.644922	1.38204e-07	1.13899e-06
PIGX	mRNA	3.64245	5.66181	4.10668	5.45006	0.68103	0.000580974	0.00240402
PIK3AP1	mRNA	4.05328	8.28339	4.05696	8.49346	1.19037	3.78456e-17	7.94871e-16
PIK3R1	mRNA	3.8087	6.00282	3.57668	5.13755	0.788996	9.20836e-09	8.83977e-08
PKIA	mRNA	1.32339	2.27775	1.05532	2.17183	1.24311	9.21273e-05	0.000461869
PKIB	mRNA	5.7116	7.47465	5.91887	9.13233	0.776967	0.00114138	0.00436342
PLA2G4A	mRNA	2.21299	5.45554	2.54844	5.42389	1.32249	1.46968e-08	1.3756e-07
PLCE1	mRNA	1.27367	1.99328	1.01339	2.08261	0.877943	0.000151718	0.000725462
PLCG1	mRNA	5.39178	10.3707	6.20588	10.4096	0.660866	4.7184e-07	3.59376e-06
PLCH1	mRNA	1.58447	3.30065	1.85869	2.97233	0.818794	1.2208e-05	7.22884e-05
PLD1	mRNA	1.653	2.7737	1.81647	2.99824	0.692136	0.000228522	0.00104512
PLEKHB1	mRNA	17.1064	39.283	19.0017	42.148	1.1159	4.80661e-20	1.21144e-18
PLEKHH1	mRNA	2.93824	5.9052	3.4673	5.90804	0.647095	3.03589e-06	2.02812e-05
PLPPR4	mRNA	0.15292	0.396692	0.0883675	0.694794	2.24271	0.0014976	0.00554628
PNRC2	mRNA	18.2498	22.4979	18.5215	24.3266	0.587423	4.60814e-07	3.51171e-06
POC5	mRNA	5.16543	8.55059	6.14781	9.13882	0.61189	0.000870022	0.00342718
POLA1	mRNA	7.81921	11.8703	8.24469	11.9481	0.60632	1.14216e-09	1.23595e-08
POLE2	mRNA	4.76438	6.66701	4.03228	6.6619	0.591273	0.00538534	0.0170127
POLQ	mRNA	3.93455	5.65499	4.20837	5.87956	0.612382	2.5789e-09	2.66583e-08
POLR2K	mRNA	25.8443	38.5929	22.8787	35.7489	0.81339	3.19116e-09	3.26224e-08
POLR2L	mRNA	45.0941	74.8942	44.8262	66.1264	0.662776	1.4187e-05	8.31544e-05
POLR3GL	mRNA	6.15304	15.9397	9.93034	17.2169	1.06776	6.43387e-06	4.05208e-05
PON2	mRNA	20.7945	29.7105	18.8371	29.3866	0.71268	6.59471e-09	6.46828e-08
POP1	mRNA	7.83833	11.8185	8.38094	12.6698	0.690376	2.81846e-09	2.90696e-08
POP5	mRNA	12.3836	28.6864	15.7007	30.1617	0.94845	0.000220485	0.00101338
POT1	misc_RNA,mRNA	4.67002	5.92691	4.6315	6.44811	0.637481	5.66973e-06	3.59697e-05
PPARGC1B	mRNA	1.52784	2.40463	1.70878	2.61323	0.663173	0.000196619	0.000914303
PPIH	mRNA	62.0242	80.1664	59.6098	76.9226	0.613629	2.17206e-05	0.000122744
PPM1H	mRNA	3.69699	6.62142	3.22496	6.02848	0.988778	1.32732e-10	1.58342e-09
PPM1L	misc_RNA,mRNA	2.00581	3.15422	1.97722	3.57093	0.86366	1.68221e-09	1.77734e-08
PPP1R14C	mRNA	4.90352	7.61477	4.93369	8.85171	0.812496	0.00144439	0.00537889
PPP3CA	mRNA	56.8484	85.0007	56.2813	82.0496	0.69994	1.13324e-47	9.94241e-46
PRH1	misc_RNA,mRNA	3.66918	3.30562	5.402	5.44201	0.922054	0.015117	0.0412098
PRIM1	mRNA	27.5833	39.4719	25.306	40.5343	0.750974	2.04867e-10	2.39247e-09
PRIM2	mRNA	19.3434	31.4257	22.2215	32.4756	0.839497	5.07451e-13	7.66261e-12
PRIMPOL	misc_RNA,mRNA	2.65081	3.35679	1.62648	2.98588	0.776955	0.00713897	0.0217257
PRKAA2	mRNA	2.16301	3.53781	2.36081	3.44401	0.787899	3.98115e-08	3.51507e-07
PRKAR2B	mRNA	5.92453	10.1081	5.57746	10.1023	1.03149	7.49736e-11	9.21352e-10
PRKRA-AS1	lncRNA	2.99574	5.63157	2.7571	3.85208	0.7803	0.000476693	0.00202325
PRMT6	mRNA	4.14703	5.99955	4.24343	6.52695	0.65327	0.0110881	0.031711
PRODH	mRNA	0.7714	2.65712	1.153	2.26416	1.0291	0.0158576	0.0428855
PROM2	mRNA	0.786	2.31571	1.10403	3.17725	0.935252	0.00139411	0.00521173
PROS1	mRNA	4.048	7.93613	4.45328	7.52505	1.10686	1.8309e-10	2.14902e-09
PRPS1	mRNA	30.6894	43.2402	28.2404	43.3537	0.640042	6.47338e-10	7.21334e-09
PRSS23	misc_RNA,mRNA	2.67659	5.68578	2.39609	5.05107	1.20956	5.70646e-08	4.94393e-07
PSMA3	misc_RNA,mRNA	92.0123	138.039	94.0148	140.364	0.720772	1.53191e-13	2.40763e-12
PSMB9	mRNA	5.1298	11.8471	4.33648	10.508	1.33621	0.000277708	0.00124414
PSMC3IP	misc_RNA,mRNA	3.67604	7.01016	4.09924	5.87296	0.701358	0.0106016	0.0305023
PSMD1	misc_RNA,mRNA	44.2741	66.5232	43.0379	64.5888	0.725421	7.0933e-31	3.07273e-29
PSMD12	mRNA	23.7637	36.5348	24.3243	35.9331	0.673464	5.10519e-24	1.61203e-22
PSMG1	misc_RNA,mRNA	30.2557	43.1783	26.9357	36.2489	0.603994	3.06625e-05	0.000167935
PSRC1	mRNA	12.6292	22.862	17.0045	23.861	0.63116	6.11769e-05	0.000317022
PTCHD4	mRNA	1.17154	2.49698	1.22547	2.44537	0.848928	0.00170115	0.00621051
PTER	mRNA	7.58503	11.5753	7.6434	10.6792	0.79239	2.95287e-09	3.03205e-08
PTGER4	mRNA	1.29363	2.8271	1.67219	3.02716	0.988623	0.00251352	0.00868672
PTGR2	mRNA	3.68415	6.17154	4.19545	6.66818	0.633118	0.00133659	0.00501292
PTPN13	mRNA	4.54301	6.55583	4.13231	6.28392	0.665777	8.34812e-10	9.16245e-09
PWWP3B	mRNA	1.53303	3.68129	1.61674	3.87208	1.34257	7.5744e-09	7.33727e-08
RAB11A	mRNA	26.203	36.789	27.3387	36.546	0.694748	1.92559e-24	6.22202e-23
RAB13	misc_RNA,mRNA	35.3315	56.9983	38.7608	53.1772	0.59001	2.55427e-06	1.72803e-05
RAB21	mRNA	8.57727	11.2079	7.92488	11.1148	0.605067	6.12262e-12	8.36999e-11
RAB29	mRNA	3.0666	6.2188	2.7586	6.29148	1.02957	6.2352e-07	4.63693e-06
RAB30	mRNA	1.23236	1.8682	1.37761	1.90177	0.678629	0.000274895	0.0012332
RABGAP1L	misc_RNA,mRNA	14.8113	20.3262	15.3988	19.0791	0.596276	7.70324e-11	9.44976e-10
RACGAP1	mRNA	30.533	50.7596	30.8496	49.5915	0.767495	4.38357e-28	1.68324e-26
RAD1	misc_RNA,mRNA	4.47296	6.41655	5.16753	7.12616	0.585995	3.04627e-05	0.000166981
RAD51AP1	mRNA	8.13241	13.8588	8.58222	13.6421	0.871984	1.86698e-08	1.72075e-07
RAD51B	mRNA	6.17609	8.22269	5.83181	8.29872	0.644839	0.00046798	0.00199114
RAD51C	misc_RNA,mRNA	25.3138	34.754	22.8641	36.5367	0.618941	1.16275e-05	6.91165e-05
RADX	mRNA	2.15109	3.4867	2.27472	3.31372	0.73692	0.00178036	0.00646905
RAG1	mRNA	0.121094	0.43078	0.161816	0.424968	1.79951	0.00282313	0.00963186
RALA	mRNA	13.1258	17.8944	12.4749	18.5308	0.76805	7.47755e-09	7.25359e-08
RAPGEF5	mRNA	3.71824	6.69143	3.61251	7.11735	0.996312	8.63382e-15	1.50166e-13
RBBP7	mRNA	43.3609	60.2181	41.6579	60.614	0.589634	5.08227e-13	7.66599e-12
RBBP9	mRNA	3.5898	7.38436	4.31673	7.84752	1.00341	7.66191e-11	9.40738e-10
RBL2	mRNA	6.49869	9.96921	5.9232	10.149	0.763991	3.22843e-10	3.6955e-09
RBM20	mRNA	0.794695	1.50877	1.02297	1.71253	0.731427	0.00491931	0.0157051
RBMXL1	mRNA	4.01123	5.7742	3.91292	5.53535	0.647591	1.711e-05	9.8455e-05
RCAN2	mRNA	0.35313	1.90868	0.253369	1.78807	2.75045	2.91956e-09	3.0023e-08
RCBTB1	misc_RNA,mRNA	8.6099	11.9609	8.0427	12.3612	0.703558	3.97857e-08	3.51503e-07
RCCD1	mRNA	4.04731	6.70999	3.70903	6.52234	0.679137	0.000659013	0.00268053
RDH10	mRNA	3.34016	6.26609	2.3201	6.55089	1.3348	7.59984e-10	8.40104e-09
REEP1	mRNA	2.36149	4.41207	1.98471	5.16692	1.36281	1.22983e-08	1.16847e-07
REEP5	mRNA	16.2413	23.0531	16.1453	22.4581	0.602704	2.40975e-09	2.50405e-08
RET	mRNA	1.21617	2.02364	1.19829	2.40912	0.757307	0.00812989	0.0243142
REXO5	mRNA	2.18473	3.56468	2.18324	3.70164	0.92506	0.000102323	0.000508638
RFC3	mRNA	17.5469	25.5672	18.4487	25.7186	0.783998	1.79068e-12	2.57227e-11
RFC4	mRNA	20.1219	29.744	19.9559	27.6443	0.62617	1.14262e-05	6.80661e-05
RFC5	misc_RNA,mRNA	25.8206	39.2847	26.5071	38.0283	0.628285	8.0345e-10	8.83221e-09
RFWD3	mRNA	18.7299	29.4183	18.991	27.7559	0.621097	2.93102e-17	6.18413e-16
RGMB	mRNA	4.5644	6.67503	4.62245	6.87497	0.628113	0.000209693	0.000967953
RHOBTB1	mRNA	0.270106	1.28248	0.487066	1.20463	1.36676	0.00102089	0.00395336
RHOU	misc_RNA,mRNA	0.907056	2.43498	1.20757	2.68465	1.34975	2.51381e-05	0.000139946
RIBC2	mRNA	0.842626	3.68863	0.791749	3.364	1.13048	0.00611665	0.0190195
RIDA	mRNA	14.7482	24.6329	11.9799	21.0735	1.01235	4.86001e-06	3.13055e-05
RMDN1	mRNA	9.83338	15.5616	8.4379	15.3525	0.823646	4.49944e-12	6.2061e-11
RMI2	misc_RNA,mRNA	7.38792	12.8428	7.79993	11.4626	0.828509	0.00211043	0.00748587
RMRP	RNase_MRP_RNA	242864	225564	291628	271975	0.72044	1.31267e-27	4.91791e-26
RNF141	mRNA	38.9995	56.4556	36.7279	52.4327	0.7317	1.5826e-36	8.88179e-35
RNF144B	mRNA	0.609563	1.06754	0.402593	1.03637	1.17485	0.00472585	0.0151643
RNF152	mRNA	0.329918	1.22374	0.0534333	1.17547	2.64336	0.00441765	0.0143078
RNF43	mRNA	11.3516	22.2918	12.485	23.8248	0.997756	1.1123e-41	7.78721e-40
RNR1	rRNA	5.11607	12.4335	4.8041	9.8411	1.36128	0.000582492	0.00240852
RNR2	rRNA	4.75596	8.72659	4.16186	6.81621	0.741549	0.000175685	0.000828067
RNU12	snRNA	0	0	0	0	2.82447	1.28875e-05	7.60199e-05
RNU6-2	snRNA	0	0	0	0	1.37961	0.0109953	0.0314847
RNVU1-19	snRNA	0	0	0	0	2.1757	1.24295e-06	8.81315e-06
ROR1	mRNA	1.48935	1.80468	1.41815	2.16608	0.890828	0.00376959	0.0124326
RPA3	mRNA	10.6223	15.8233	8.28786	15.9082	0.728954	6.46767e-05	0.000333786
RPGRIP1L	mRNA	1.79974	3.34059	2.35677	3.64101	0.820151	1.66312e-06	1.15908e-05
RRM1	mRNA	44.7665	64.1724	42.2143	65.2234	0.728276	1.3682e-27	5.11214e-26
RSC1A1	mRNA	7.83286	8.33327	6.84612	7.79848	0.759119	0.00323725	0.0108814
RTKN2	mRNA	4.31794	7.82206	4.10305	8.04022	1.1672	2.23451e-18	5.05298e-17
RTN4IP1	mRNA	1.63105	2.71592	1.71886	3.08808	0.837553	0.00518253	0.0164244
RUNX2	misc_RNA,mRNA	3.29016	4.79722	2.52769	4.31489	0.750287	3.43208e-05	0.000186497
RWDD4	mRNA	2.70438	3.84364	2.74158	3.80893	0.709707	0.007813	0.0235238
SACS	mRNA	8.15045	10.7655	7.75111	10.7368	0.613101	5.69984e-20	1.41597e-18
SAMD12	misc_RNA,mRNA	3.33073	4.73287	3.34258	5.22619	0.855151	3.64372e-09	3.70031e-08
SAMHD1	mRNA	5.61984	9.98065	5.44774	10.9128	0.974414	1.11223e-11	1.48105e-10
SASH1	mRNA	3.09127	5.19805	3.45768	4.95545	0.650799	9.83474e-06	5.94286e-05
SCAI	mRNA	2.88545	4.13799	3.15894	4.22729	0.630773	3.00408e-08	2.70395e-07
SCARNA10	guide_RNA	3526.05	3452.54	3185.8	3348.37	0.828453	4.0505e-19	9.54899e-18
SCARNA12	guide_RNA	3773.5	3734.61	3969.95	3686.43	0.724348	1.28658e-06	9.10391e-06
SCARNA17	guide_RNA	51.2529	101.751	66.861	77.4137	0.978561	0.013943	0.0384557
SCARNA5	guide_RNA	2144.42	1835.19	2149.79	1840.63	0.676011	0.000308395	0.00136554
SCARNA7	guide_RNA	1532.98	1339.37	1570.68	1263.61	0.660014	8.0042e-07	5.85202e-06
SCARNA9	guide_RNA	434.425	431.625	320.844	371.611	0.748173	0.000113284	0.000557451
SCG2	mRNA	3.84093	5.61251	3.34066	5.3113	0.727622	0.0025659	0.00884347
SCML2	misc_RNA,mRNA	1.53771	2.69694	1.33586	2.38026	0.890844	0.000195975	0.000911613
SCN4B	misc_RNA,mRNA	0.265153	0.753409	0.156104	0.959598	2.1768	0.000575881	0.0023865
SELENOP	mRNA	2.93182	4.21545	2.52903	4.31135	0.775962	0.00911477	0.0268942
SEMA3A	mRNA	11.1981	18.0474	11.2184	18.295	0.924586	5.62359e-31	2.45913e-29
SEPT3	mRNA	6.39727	11.0115	5.9191	9.7668	0.749022	2.13346e-08	1.95208e-07
SESN3	mRNA	1.91903	2.80911	1.85037	2.62854	0.800659	4.62758e-06	2.99475e-05
SESTD1	mRNA	1.58298	3.8289	1.43744	3.58778	1.40114	2.02269e-24	6.50545e-23
SGO1	misc_RNA,mRNA	7.60936	11.7517	7.29419	9.93747	0.685485	9.63683e-07	6.93952e-06
SGO2	mRNA	8.59332	13.5012	7.72221	12.4912	0.832958	4.97249e-15	8.85973e-14
SH3TC2	mRNA	0.656652	1.16698	0.658209	1.25984	0.928763	1.13773e-11	1.51355e-10
SHMT1	mRNA	12.242	24.9354	13.2704	24.8792	0.838705	6.64207e-12	9.07117e-11
SIAE	mRNA	10.0338	14.9286	9.29301	13.7769	0.602821	2.85583e-05	0.000157343
SKA2	mRNA	25.2919	34.0015	22.8057	32.8349	0.635972	1.37462e-12	1.99321e-11
SKA3	mRNA	8.19186	13.2453	7.5526	14.3419	0.986825	1.44801e-13	2.28095e-12
SKAP2	mRNA	11.658	17.7171	11.9927	16.9357	0.688999	8.63336e-11	1.05441e-09
SKP2	mRNA	8.48083	21.0773	7.71494	21.4754	1.22187	3.32062e-22	9.41319e-21
SLC16A10	mRNA	0.648494	0.977098	0.564368	1.16447	1.05153	6.80872e-05	0.000349824
SLC16A14	mRNA	1.53	4.09061	1.27062	3.39507	1.5694	2.59947e-10	3.00533e-09
SLC16A7	misc_RNA,mRNA	2.02938	3.47509	1.83694	3.56932	1.15685	2.72552e-17	5.77693e-16
SLC16A9	mRNA	2.08776	4.79625	1.94019	5.07342	1.3341	1.2878e-09	1.37956e-08
SLC18B1	mRNA	7.4842	14.2839	8.53015	14.1815	0.905836	1.87759e-09	1.97026e-08
SLC19A2	mRNA	4.91638	8.38391	4.96465	7.31418	0.777438	7.02696e-06	4.37591e-05
SLC1A1	mRNA	5.22188	9.02333	6.93429	7.98899	0.647955	0.00018798	0.000877664
SLC1A3	mRNA	30.8112	48.1074	32.0976	46.9825	0.811182	3.68214e-33	1.83604e-31
SLC25A12	misc_RNA,mRNA	3.12251	6.68066	3.9913	6.41736	0.924771	3.18611e-08	2.84574e-07
SLC25A20	mRNA	3.39818	4.47516	2.44981	5.53006	0.785121	0.0158842	0.0429132
SLC25A35	misc_RNA,mRNA	1.09874	2.26099	1.18052	2.42419	1.06808	0.0175086	0.046674
SLC25A40	mRNA	6.31044	8.93907	6.28675	9.10433	0.777514	1.9001e-09	1.99238e-08
SLC25A46	misc_RNA,mRNA	6.25025	9.91884	7.15593	9.26818	0.744457	3.42095e-09	3.48942e-08
SLC26A2	mRNA	5.14635	7.53825	4.66531	7.0486	0.731654	8.72747e-11	1.06403e-09
SLC26A7	mRNA	0.133141	0.265847	0.112326	0.264319	1.58311	0.00749536	0.0226709
SLC27A2	mRNA	5.70507	9.9757	4.18717	10.8773	1.18509	6.11919e-08	5.29159e-07
SLC27A6	mRNA	3.04138	5.62075	3.02934	5.71852	1.01586	1.63045e-05	9.41721e-05
SLC2A13	mRNA	1.9769	2.61723	2.04796	2.91564	0.67164	0.000507786	0.00214014
SLC35G1	misc_RNA,mRNA	3.49409	5.7148	3.13151	5.92362	0.826215	2.58233e-05	0.000143128
SLC39A10	mRNA	13.1564	17.6647	13.2664	16.8222	0.586028	6.49389e-11	8.02302e-10
SLC39A8	mRNA	7.5168	12.7357	8.12476	12.6665	0.896187	1.55925e-09	1.65754e-08
SLC44A5	mRNA	1.83011	2.62425	1.68656	2.4839	0.604167	0.0113477	0.0323532
SLC46A3	mRNA	0.436583	1.19183	0.42875	1.00217	1.57251	0.00154148	0.00567995
SLC6A20	mRNA	0.971634	1.54124	1.10401	1.6145	0.597131	0.0147439	0.0403593
SLC7A2	mRNA	1.61023	3.93301	1.59889	3.80674	1.42006	7.11684e-16	1.34773e-14
SLC7A8	misc_RNA,mRNA	2.22995	3.70154	2.70798	4.12694	0.696189	0.0031918	0.0107416
SLC9A6	mRNA	7.17806	10.4292	6.79079	10.3119	0.677777	2.39231e-07	1.90368e-06
SLC9C1	misc_RNA,mRNA	0.0236236	0.0856662	0.0163425	0.0724568	1.94877	0.00287538	0.00978362
SLF1	mRNA	2.06648	3.92358	2.28904	3.1716	0.797359	6.28787e-06	3.96554e-05
SLF2	mRNA	12.9928	18.0985	12.828	18.4401	0.743122	1.67696e-20	4.34504e-19
SLX4IP	mRNA	5.97386	9.61974	5.72565	10.5431	0.901316	1.90817e-14	3.23759e-13
SMARCA2	mRNA	1.31157	2.18361	1.37884	2.09988	0.658568	0.00653134	0.0200926
SMARCD1	mRNA	19.5639	38.5474	19.9839	38.7974	0.880695	1.51074e-25	5.18362e-24
SMC6	mRNA	6.10357	10.2514	6.79179	9.08472	0.65092	8.00966e-10	8.81889e-09
SMIM3	mRNA	15.9062	31.1322	13.5328	29.1383	1.0961	1.17938e-18	2.68902e-17
SMIM30	mRNA	35.3517	50.9724	31.7672	51.1598	0.88244	8.94873e-10	9.79836e-09
SMIM8	mRNA	1.4915	3.71825	1.36791	2.67178	1.05756	0.000541989	0.00226297
SNHG6	lncRNA	130.759	158.457	114.202	141.493	0.604271	4.60437e-08	4.02433e-07
SNORA16A	snoRNA	0	0	0	0	1.50152	0.00349382	0.011631
SNRPD1	mRNA	27.7959	41.3457	26.2977	38.5862	0.745665	1.04959e-11	1.40575e-10
SNRPE	misc_RNA,mRNA	39.3313	53.3133	40.0815	51.4065	0.621081	3.59532e-09	3.65384e-08
SNRPF	mRNA	35.8767	50.3749	35.203	47.515	0.690389	0.000108952	0.000538044
SNTB1	mRNA	3.14762	5.98803	3.77719	6.02228	1.02934	1.2887e-08	1.21939e-07
SNX10	mRNA	16.2399	22.972	17.1943	22.0551	0.675846	1.99614e-08	1.83249e-07
SOBP	mRNA	1.34512	2.72215	1.17658	2.59069	0.874663	0.000134373	0.000650377
SOD2	mRNA	26.3715	36.7603	30.0382	39.0557	0.682353	3.24895e-14	5.41962e-13
SORBS1	mRNA	0.952729	1.38463	1.02485	1.47042	0.6286	0.0181754	0.048238
SOX4	mRNA	99.2066	253.276	98.5888	248.188	1.37362	4.44354e-280	3.84978e-277
SP110	mRNA	2.50232	4.22749	2.08597	3.61985	0.671115	0.00660175	0.0202777
SPATA5	mRNA	10.4489	15.2765	11.7113	13.0703	0.723388	1.02767e-12	1.50269e-11
SPC24	mRNA	5.17275	9.78264	5.91609	10.1117	0.694713	2.54094e-05	0.000141172
SPC25	mRNA	5.64855	15.6414	5.91926	14.5949	1.46212	3.95854e-14	6.52477e-13
SPDL1	mRNA	10.4077	13.7	9.2748	13.9962	0.633424	4.01248e-06	2.63035e-05
SPP1	mRNA	0.372601	1.75647	0.486926	2.33399	2.43151	0.000260033	0.00117336
SPRY1	mRNA	6.8503	10.9128	6.10622	11.4938	0.823719	1.37416e-06	9.689e-06
SPTSSB	mRNA	5.00208	6.66577	4.3232	5.88789	0.699451	0.00246649	0.00854123
SQOR	mRNA	6.14151	10.8994	5.4392	10.5991	0.97853	2.10867e-05	0.000119601
SREK1IP1	mRNA	4.19742	6.63508	4.03911	6.55769	0.85237	2.84784e-12	4.01186e-11
SRP9	mRNA	91.064	138.822	89.272	127.031	0.845401	7.22014e-35	3.80553e-33
SRSF1	misc_RNA,mRNA	59.5086	78.2352	57.4957	77.4897	0.595783	1.70865e-39	1.11199e-37
SRSF2	misc_RNA,mRNA	86.531	185.395	86.4544	192.644	1.11425	1.06345e-66	1.48904e-64
SRSF3	misc_RNA,mRNA	75.0644	107.479	73.0911	105.682	0.664305	2.6457e-39	1.7058e-37
SRSF7	mRNA	20.0873	36.6721	21.0905	38.0636	0.812409	2.83435e-19	6.7162e-18
SSX2IP	mRNA	11.1116	15.9895	11.2407	15.4784	0.692993	1.68345e-16	3.33371e-15
ST8SIA6	misc_RNA,mRNA	0.402506	0.942058	0.432053	0.812535	1.345	1.9622e-05	0.000111796
STAMBPL1	mRNA	3.4115	5.47606	2.35955	4.93413	1.02163	4.79507e-05	0.000253554
STARD13	mRNA	1.27879	2.22769	1.06011	2.11974	1.02741	3.9621e-05	0.000213044
STAT4	mRNA	0.0857852	0.976366	0.191362	1.02038	2.56433	3.34009e-05	0.000181998
STEAP1	mRNA	7.87103	14.2963	8.04635	9.01287	0.742679	0.00703882	0.0214586
STEAP2	mRNA	5.40134	6.73236	4.5433	7.02699	0.778355	1.71749e-10	2.02448e-09
STMN1	mRNA	222.054	373.697	216.313	350.463	0.938834	1.18786e-83	2.22516e-81
STX2	mRNA	5.82745	8.34612	5.41332	9.88608	0.67755	1.43866e-05	8.41821e-05
STXBP4	mRNA	2.7888	4.07228	2.63725	4.21144	0.746046	4.64025e-14	7.6032e-13
STYK1	mRNA	2.28025	3.86602	2.58508	3.99095	0.739479	0.00313301	0.0105746
SUPT16H	mRNA	47.3991	72.2061	48.5331	69.9017	0.616827	2.7112e-36	1.49732e-34
SVIP	misc_RNA,mRNA	5.01718	8.67734	4.37819	8.28924	1.12185	1.2941e-10	1.54779e-09
SYNCRIP	mRNA	75.4262	98.8785	77.5829	97.5637	0.643689	1.56196e-52	1.58043e-50
SYNE2	mRNA	6.13141	14.1239	5.98467	14.2707	1.30221	1.09065e-130	3.14971e-128
SYTL5	mRNA	0.128429	0.398133	0.186802	0.400558	1.69174	0.00656371	0.0201698
TAF9B	mRNA	12.6812	15.5439	12.7442	15.1415	1.14175	2.92266e-11	3.72712e-10
TANK	mRNA	23.885	34.4353	22.443	32.9518	0.693051	3.49926e-12	4.88487e-11
TAP2	mRNA	14.0397	18.7752	13.0531	17.8661	0.633615	1.31858e-09	1.40927e-08
TARDBP	mRNA	24.97	44.7696	24.4666	44.4153	1.00945	5.74539e-45	4.71258e-43
TARID	lncRNA	0.603491	1.30152	0.735927	1.42651	1.1799	0.000264603	0.00119166
TATDN3	mRNA	3.62342	5.63906	2.53705	5.52463	1.0364	8.23768e-06	5.03481e-05
TBC1D16	mRNA	5.69542	9.97099	6.72885	11.5259	0.58646	1.7578e-09	1.85016e-08
TBC1D2B	mRNA	3.5984	6.72642	3.73924	6.61869	0.678956	3.88886e-06	2.55485e-05
TBC1D31	mRNA	6.52764	10.2195	6.40155	9.57361	0.746669	1.9134e-08	1.75885e-07
TCAF2	mRNA	0.321601	0.781402	0.366561	0.738981	1.33489	0.00623438	0.0193249
TCEAL9	mRNA	16.0484	23.8881	17.7452	19.4986	0.634583	0.000363971	0.00159009
TCEANC2	misc_RNA,mRNA	1.2679	1.86183	1.04757	1.47113	0.733921	0.00331124	0.0111031
TCN1	mRNA	0.298217	1.61947	0.351799	1.33396	2.15399	0.00222508	0.00782446
[truncated: 12,720 more rows]
